# Supplementary material for: SARS-CoV-2 infection of salivary glands compromises the production of a secreted antifungal peptide with potential implications for development of oral candidiasis
Source: PLoS Pathog. 2024 Dec 12;20(12):e1012375. doi: 10.1371/journal.ppat.1012375 (PMC11670962; doi:10.1371/journal.ppat.1012375)
Supplement: S1 Data — (XLSX) [file ppat.1012375.s003.xlsx]

## Sheet: Fig1
HTN1			HTN3			AMY1B			Acinar cell expression of HTN3 and Viral Count											Object Info - Envelope	Biomarker intensity (Cell body) - DAPI	Biomarker intensity (Cell body) - AF488	Biomarker intensity (Cell body) - AF555	Biomarker intensity (Cell body) - AF647	ISH per cell	extracell ISH	Column1	Column2	histatin scalated	AQP5 scalated
Healthy Parotid	SARS-CoV-2+ Parotid		Healthy Parotid	SARS-CoV-2+ Parotid		Healthy Parotid	SARS-CoV-2+ Parotid		Cell	DAPI	AF488	AF555	AF647	Exp	ISH per cell	Bakgroung corrected	count/cell corrected	488 escalated		(-32.623421 9.208573) -> (-32.607170 9.189399)	4566.34	2612.86	560.936	1303.02	2	9576	-3	0	0.0747475	0.0102569
9810.73	13.0897		21772.5	38.9054		167.878	0.0909005		1	5117.8	4010.82	366.422	1492.08	T	7	2	2	0.0851068		(-32.727097 9.203049) -> (-32.714096 9.191998)	2609.69	7700.38	830.644	2616.55	7	9576	2	2	0.275495	0.0191478
39346.5	13.2557		128916	37.7893		461.132	0.133626		2	5443.85	2061.81	265.719	1065.82	T	3	-2	0	0.033583		(-32.606846 9.199149) -> (-32.590271 9.182573)	5646.94	2804.49	810.832	1354.2	8	9576	3	3	0.0823092	0.0184947
65012.3	14.1188		69443.5	46.4154		438.362	0.617696		3	4561.46	5685.81	420.346	1620.38	T	1	-4	0	0.129386		(-32.579544 9.197199) -> (-32.548019 9.161448)	8499.25	3486.22	9059.62	1943.59	3	9576	-2	0	0.109209	0.290415
	19.395			81.4591			0.431		4	4110.92	4830.46	355.15	1479.04	T	4	-1	0	0.106775		(-32.613670 9.191349) -> (-32.604244 9.177049)	3680.6	2172.39	667.062	1101.54	8	9576	3	3	0.0573671	0.0137553
	22.2486			86.3615			0.526594		5	4030.3	4823.62	351.377	1536.51	T	1	-4	0	0.106594		(-32.647144 9.190373) -> (-32.630894 9.175098)	5872.19	1504.08	902.381	932.381	10	9576	5	5	0.0309964	0.0215126
	317.556			3014.39			20.6062		6	4241.35	5094.38	378.791	1604.36	T	3	-2	0	0.113751		(-32.643246 9.186474) -> (-32.597095 9.148774)	8398.01	3696.34	6212.54	2112.48	5	9576	0	0	0.1175	0.196562
	1715.69			13873			77.2264		7	9926.12	7873.13	584.483	4336.9	T	5	0	0	0.18721		(-32.582146 9.183224) -> (-32.568821 9.171848)	3639.53	2612.82	3640.7	1478.57	0	9576	-5	0	0.074746	0.111781
	2724.14			19692.8			90.7067		8	5317.61	7338.97	495.259	3403.31	T	5	0	0	0.173089		(-32.705318 9.181924) -> (-32.689072 9.167624)	6187.56	2763.1	581.267	1332.43	2	9576	-3	0	0.0806757	0.0109271
									9	3641.97	5041.2	488.541	1710.43	T	0	-5	0	0.112346		(-32.580521 9.173473) -> (-32.567196 9.164699)	6242.05	2210.46	882.021	1327.71	8	9576	3	3	0.0588694	0.0208414
									10	5814.53	8784.71	604.411	3271.44	T	1	-4	0	0.211309		(-32.590271 9.171848) -> (-32.572395 9.134149)	4861.92	4223.23	8526.65	2463.4	0	9576	-5	0	0.138291	0.272846
Unpaired t-test			Unpaired t-test			Unpaired t-test		***	11	5181.89	7451.6	484.787	2462.05	T	0	-5	0	0.176067		(-32.598721 9.167298) -> (-32.584743 9.152349)	8801.82	4218.32	10483.6	3002.38	4	9576	-1	0	0.138097	0.337357
P-value	0.0022	**	P-value	0.0038	**	P-value	0.0002		12	5562.21	7947.26	552.055	2426.66	T	8	3	3	0.18917		(-32.578896 9.165349) -> (-32.565895 9.152674)	9222.43	3614.63	6557.7	2888.03	1	9576	-4	0	0.114276	0.20794
									13	4930.57	7131.69	704.315	2663.58	T	3	-2	0	0.16761		(-32.573696 9.165024) -> (-32.552246 9.128624)	9596.47	3581.51	5010.7	2450.4	7	9576	2	2	0.112969	0.156943
									14	4784.65	6988.03	479.599	2149.13	T	13	8	8	0.163812		(-32.763821 9.164049) -> (-32.751144 9.150399)	1603.49	3446.73	603.776	1486.98	4	9576	-1	0	0.107651	0.0116691
									15	4009.3	5703.22	511.984	2209.16	T	11	6	6	0.129847		(-32.640320 9.162748) -> (-32.623421 9.148774)	6933.13	3094.2	5067.66	2186.97	11	9576	6	6	0.0937407	0.158821
									16	4931.41	7136.28	706.69	2456.06	T	7	2	2	0.167731		(-32.720921 9.157549) -> (-32.704021 9.139674)	6101.74	2290.59	1220.21	1271.13	5	9576	0	0	0.0620313	0.0319897
									17	5649.01	8035.19	514.218	2382.53	T	0	-5	0	0.191494		(-32.706295 9.155273) -> (-32.693619 9.140324)	4407.1	4555.62	13644.9	1933.27	6	9576	1	1	0.151407	0.44157
									18	4615.97	6694.04	516.985	2444.87	T	5	0	0	0.15604		(-32.600346 9.152674) -> (-32.586044 9.142274)	5345.33	3570.15	3960.27	2457.01	4	9576	-1	0	0.112521	0.122316
									19	5402.93	7615.43	521.185	2830.03	T	5	0	0	0.180398		(-32.619194 9.150399) -> (-32.603596 9.137074)	6981.85	4176.91	9109.24	2739.07	5	9576	0	0	0.136463	0.292051
									20	5274.11	5668.68	453.057	2144.04	T	3	-2	0	0.128934		(-32.610744 9.145524) -> (-32.598721 9.130574)	13200	3208.48	842.584	2149.48	4	9576	-1	0	0.0982502	0.0195414
									21	5373	7620.14	538.343	2323.55	T	2	-3	0	0.180522		(-32.711170 9.145199) -> (-32.699471 9.135774)	6022.43	4039.04	13041.6	2166.1	4	9576	-1	0	0.131023	0.421682
									22	3027.92	3956.29	307.688	1355.32	T	0	-5	0	0.083665		(-32.561020 9.143574) -> (-32.552246 9.137074)	8456.38	2689.4	534.775	1821.02	3	9576	-2	0	0.0777678	0.0093945
									23	4209.92	5960.41	434.494	2118.19	T	4	-1	0	0.136646		(-32.578896 9.143249) -> (-32.571743 9.131224)	10272.3	3926.09	4694.91	2629.16	5	9576	0	0	0.126566	0.146533
									24	4445.43	6574.79	496.463	2453.98	T	5	0	0	0.152887		(-32.626995 9.142923) -> (-32.610096 9.122774)	8667.13	2552.75	2325.86	1826.33	10	9576	5	5	0.0723757	0.0684375
									25	4636.96	6662.8	526.007	2212.15	T	2	-3	0	0.155214		(-32.598721 9.142923) -> (-32.586044 9.133174)	4163.96	3856.03	3979.88	2068.71	10	9576	5	5	0.123802	0.122962
									26	4758.71	6914.3	501.609	1980.24	T	0	-5	0	0.161863		(-32.681271 9.141949) -> (-32.665020 9.121149)	7205.04	3211.67	6987.38	1889.69	10	9576	5	5	0.0983757	0.222104
									27	4121.15	5846.56	431.661	2196.85	T	3	-2	0	0.133636		(-32.692646 9.140974) -> (-32.678669 9.117899)	8780.69	3526.51	2708.55	2154.7	6	9576	1	1	0.110799	0.0810529
									28	7392.73	4763.59	416.102	1803.26	T	4	-1	0	0.105007		(-32.716694 9.139998) -> (-32.691994 9.116274)	8692.5	4739.39	7553.52	2769.44	5	9576	0	0	0.158658	0.240767
									29	3758.83	5519.21	418.821	1683.59	T	6	1	1	0.124982		(-32.735546 9.139674) -> (-32.707920 9.110424)	7426.91	5243.72	12678.4	2751.04	5	9576	0	0	0.178558	0.409708
									30	7280.31	4817.6	459.885	1817.48	T	11	6	6	0.106435		(-32.566872 9.138049) -> (-32.556469 9.127324)	4744.31	2699.47	493.572	1694.89	8	9576	3	3	0.0781651	0.00803624
									31	3807.98	5173.47	470.669	1639.36	T	1	-4	0	0.115842		(-32.589294 9.136424) -> (-32.567844 9.119199)	7752.44	3621.63	2141.65	1930.28	1	9576	-4	0	0.114553	0.0623649
									32	3338.4	4686.94	355.398	1701.09	T	4	-1	0	0.10298		(-32.601318 9.135124) -> (-32.588970 9.125699)	7189.01	3238.2	1351.65	1642.14	4	9576	-1	0	0.0994226	0.0363229
									33	4189.06	5635.4	406.496	2139.25	T	4	-1	0	0.128054		(-32.766094 9.132524) -> (-32.753094 9.122774)	2888.45	1530.61	954.654	984.712	2	9576	-3	0	0.0320435	0.0232358
									34	3529.75	4875.92	417.899	1628.06	T	4	-1	0	0.107976		(-32.612694 9.131549) -> (-32.601318 9.120499)	4979.77	3866.46	861.442	1689.56	1	9576	-4	0	0.124213	0.020163
									35	4177.41	6117.74	442.58	1828.24	T	5	0	0	0.140805		(-32.567196 9.129924) -> (-32.551270 9.114324)	7683.89	2833.73	683.208	1483.99	5	9576	0	0	0.0834627	0.0142876
									36	3557.16	4984.19	562.379	1676.05	T	5	0	0	0.110839		(-32.747570 9.128949) -> (-32.732620 9.111399)	6880.1	5087.2	10455.9	2628.19	4	9576	-1	0	0.172382	0.336443
									37	3581.79	4872.04	399.992	1629.08	T	3	-2	0	0.107874		(-32.757645 9.128624) -> (-32.746269 9.113024)	8985.91	4694.24	21820.7	2833.35	13	9576	8	8	0.156876	0.711083
									38	4232.89	5008.37	366.189	1614.87	T	0	-5	0	0.111478		(-32.667294 9.126348) -> (-32.655918 9.110748)	3675.26	2569.16	1974.63	1755.11	4	9576	-1	0	0.0730234	0.0568592
									39	4105.32	5470.34	388.966	2259.33	T	3	-2	0	0.12369		(-32.603271 9.125699) -> (-32.586697 9.112699)	7318.62	4380.5	5182.29	1979.69	4	9576	-1	0	0.144496	0.1626
									40	3365.54	4813.84	394.534	1691	T	3	-2	0	0.106335		(-32.680294 9.125049) -> (-32.666969 9.110748)	8243.5	2923	2185.72	2099.34	4	9576	-1	0	0.0869854	0.0638177
									41	3467.68	4098.71	497.531	1647.61	T	9	4	4	0.0874302		(-32.766094 9.124723) -> (-32.757645 9.106524)	10627.5	2634.41	1887.99	1645.56	1	9576	-4	0	0.075598	0.0540033
									42	3788.7	5207.83	424.396	1752.71	T	3	-2	0	0.116751		(-32.615295 9.124723) -> (-32.602943 9.110424)	5061.25	3636.9	7526.14	2038.65	3	9576	-2	0	0.115155	0.239864
									43	3483.27	3467.25	297.575	1204.63	T	2	-3	0	0.0707368		(-32.580521 9.123749) -> (-32.563946 9.102624)	6306.38	2627.53	2557.51	1681.97	7	9576	2	2	0.0753264	0.0760738
									44	3757.29	4347.13	325.046	1378.17	T	1	-4	0	0.0939974		(-32.633820 9.123098) -> (-32.611393 9.100674)	9415.44	5755.18	17056.9	3307.21	12	9576	7	7	0.19874	0.554044
									45	3344.69	3931.38	313.374	1283.67	T	0	-5	0	0.0830066		(-32.725143 9.121149) -> (-32.716694 9.111073)	4594.65	4211.03	4853.72	2665.26	1	9576	-4	0	0.137809	0.151768
									46	5170.68	7140.47	567.174	2205.37	T	3	-2	0	0.167842		(-32.673794 9.119199) -> (-32.660145 9.104898)	8318.88	2676.02	771.919	1847.18	8	9576	3	3	0.0772398	0.0172119
									47	3534.37	4461.48	429.039	1439	T	8	3	3	0.0970202		(-32.711819 9.117899) -> (-32.680294 9.093524)	9492.22	3184.19	940.56	2214.49	4	9576	-1	0	0.0972917	0.0227712
									48	3758.21	5243.12	405.454	1561.71	T	3	-2	0	0.117684		(-32.722870 9.116923) -> (-32.711494 9.104249)	10980.2	2807.45	690.698	2529.24	5	9576	0	0	0.082426	0.0145345
									49	3617.78	4886.76	522.961	1603.85	T	3	-2	0	0.108263		(-32.598396 9.115623) -> (-32.582470 9.099049)	7520.7	3149.43	2381.84	1577.42	2	9576	-3	0	0.0959199	0.0702829
									50	3592.24	5145.96	479.611	2539.09	T	8	3	3	0.115115		(-32.766094 9.115299) -> (-32.747894 9.097098)	9061.48	5211.41	7743.75	3218.96	4	9576	-1	0	0.177283	0.247038
									51	7242.53	5420.16	2371.67	2411.77	T	3	-2	0	0.122364		(-32.652344 9.113024) -> (-32.627644 9.093199)	9816.21	3808.41	4390.02	2451.51	7	9576	2	2	0.121922	0.136482
									52	7168.92	6132.17	3541.09	2544.03	T	4	-1	0	0.141186		(-32.735546 9.112373) -> (-32.723194 9.099699)	8311.64	4428.5	4027.55	3736.17	6	9576	1	1	0.146391	0.124534
									53	14294	5488.46	1830.36	2505.61	T	1	-4	0	0.124169		(-32.662094 9.112373) -> (-32.648769 9.099374)	3940.69	3888.61	10125	2513.93	8	9576	3	3	0.125087	0.325537
									54	16032.7	6050.28	841.699	3580.33	T	2	-3	0	0.139022		(-32.587669 9.111724) -> (-32.568821 9.089623)	8284.38	3024.97	1828.42	1418.01	6	9576	1	1	0.0910088	0.0520394
									55	10096.4	5088.53	4825.04	2574.98	T	4	-1	0	0.113597		(-32.574669 9.111073) -> (-32.543468 9.075648)	7479.25	3258.04	3590.7	1589.02	0	9576	-5	0	0.100206	0.110133
									56	12820.4	4213.61	608.677	2552.46	T	3	-2	0	0.0904677		(-32.618870 9.110099) -> (-32.603920 9.093849)	6044.35	3195.66	10994	1787.15	4	9576	-1	0	0.0977441	0.354181
									57	11605.2	5316.12	1579	2752.28	T	2	-3	0	0.119613		(-32.741070 9.108474) -> (-32.727421 9.094499)	6137.45	4591.04	8231.31	3363.4	4	9576	-1	0	0.152804	0.26311
									58	12214.5	5246.11	3368.01	2659.65	T	3	-2	0	0.117763		(-32.725796 9.105874) -> (-32.710194 9.092874)	12977.3	4061.61	2682.53	3013.15	1	9576	-4	0	0.131914	0.0801952
									59	10448.2	4101.13	1746.49	2288.88	T	3	-2	0	0.0874941		(-32.678993 9.105549) -> (-32.649094 9.081499)	9555.03	3471.28	4256.72	2218.76	2	9576	-3	0	0.10862	0.132088
									60	12464.6	4966.74	2086.6	2800.01	T	8	3	3	0.110377		(-32.748219 9.104249) -> (-32.735218 9.091249)	4634.1	5179.14	10737.1	3529.51	7	9576	2	2	0.17601	0.345714
									61	3854.27	5125.05	500.721	1884.76	T	6	1	1	0.114562		(-32.704994 9.104249) -> (-32.691345 9.083448)	8213.13	3229.08	1058.06	1871.63	5	9576	0	0	0.0990627	0.0266446
									62	9479.55	6000.64	1861.98	2528.49	T	1	-4	0	0.137709		(-32.694271 9.101974) -> (-32.682243 9.089623)	11460.7	3012.51	601.397	2283.35	3	9576	-2	0	0.0905172	0.0115907
									63	5373.87	3487.47	623.564	1680.12	T	0	-5	0	0.0712714		(-32.691994 9.101324) -> (-32.669895 9.075324)	11570.8	3296.26	576.337	1875.18	7	9576	2	2	0.101714	0.0107646
									64	7087.83	5522.54	452.772	1969.36	T	1	-4	0	0.12507		(-32.629921 9.100999) -> (-32.613018 9.085073)	5512.22	3057.66	6162.62	1787.51	5	9576	0	0	0.0922989	0.194916
									65	8889.69	5779.21	950.076	2805.66	T	0	-5	0	0.131856		(-32.717670 9.098723) -> (-32.704994 9.086699)	12503.3	3159.19	960.549	2166.7	6	9576	1	1	0.0963052	0.0234301
									66	6941.98	5079.7	1343.43	2355.85	T	5	0	0	0.113364		(-32.763821 9.097098) -> (-32.744968 9.071424)	9178.94	4312.87	7027.18	3369.89	4	9576	-1	0	0.141828	0.223416
									67	9920.21	4666.21	1527.16	2596.28	T	3	-2	0	0.102432		(-32.653645 9.095798) -> (-32.638695 9.076949)	7964.23	2667.68	2635.08	1552.66	1	9576	-4	0	0.0769109	0.0786309
									68	7003.69	4545.45	4421.44	2200.78	T	0	-5	0	0.09924		(-32.754719 9.095473) -> (-32.741718 9.082799)	4878.24	4995.9	7018.45	3457.24	8	9576	3	3	0.16878	0.223129
									69	3892.99	5204.94	470.315	1956.78	T	1	-4	0	0.116674		(-32.741394 9.094499) -> (-32.723194 9.079549)	5229.27	4172.42	5480.41	2815.97	13	9576	8	8	0.136286	0.172427
									70	10143.5	4494.21	811.173	2274.74	T	6	1	1	0.0978855		(-32.641945 9.094499) -> (-32.626347 9.069149)	6873.84	3058.83	3791.01	1657.81	2	9576	-3	0	0.0923451	0.116736
									71	10136.5	4879.77	2855.56	2247.76	T	3	-2	0	0.108078		(-32.725471 9.093849) -> (-32.712143 9.081174)	7228.77	3991.46	10287.2	2644.35	3	9576	-2	0	0.129145	0.330883
									72	9437.9	5519.32	4027.14	2392.71	T	5	0	0	0.124985		(-32.718319 9.089299) -> (-32.694920 9.071098)	8091.56	2931.8	517.876	1810.86	9	9576	4	4	0.0873327	0.00883742
									73	2855.26	5155.38	516.212	1875.45	T	0	-5	0	0.115364		(-32.749195 9.086373) -> (-32.732620 9.064599)	11739.6	3249.34	653.518	2148.1	4	9576	-1	0	0.0998622	0.0133088
									74	11240.7	4945.28	4411.68	2486.8	T	6	1	1	0.10981		(-32.668919 9.086049) -> (-32.653645 9.072074)	7152.84	5412	2365.64	2178.88	15	9576	10	10	0.185198	0.0697489
									75	7982.15	4500.36	3538.62	2286.47	T	9	4	4	0.098048		(-32.728069 9.081174) -> (-32.714420 9.066548)	7859.14	2170.9	654.269	1366.19	2	9576	-3	0	0.0573082	0.0133336
									76	3261.55	4266.8	372.166	1553.62	T	3	-2	0	0.0918737		(-32.674446 9.080198) -> (-32.665668 9.070449)	5602.83	3688.39	850.992	1880.92	7	9576	2	2	0.117187	0.0198186
									77	6958.51	4848.95	5090.23	2320.08	T	2	-3	0	0.107263		(-32.735546 9.079224) -> (-32.724819 9.066224)	9370.18	2774.84	612.751	1724.34	4	9576	-1	0	0.081139	0.011965
									78	8119.92	5170.61	674.014	2088.4	T	3	-2	0	0.115767		(-32.692646 9.079224) -> (-32.683868 9.070449)	8324.36	3771.38	564.686	2032.26	3	9576	-2	0	0.120461	0.0103805
									79	3568.48	4732.24	428.471	1676.53	T	0	-5	0	0.104178		(-32.655594 9.078574) -> (-32.627972 9.053224)	7537.54	3417.02	4820.67	1723.81	6	9576	1	1	0.106479	0.150679
									80	5685.3	4288.69	565.714	1679.77	T	3	-2	0	0.0924523		(-32.710194 9.077924) -> (-32.684845 9.060373)	9694.22	3082.36	747.628	1796.88	4	9576	-1	0	0.0932733	0.0164112
									81	10230.7	5118.21	724.927	2637.28	T	5	0	0	0.114381		(-32.686146 9.077273) -> (-32.674446 9.064599)	11085.8	2628.16	882.494	1507.51	15	9576	10	10	0.0753514	0.020857
									82	9752.04	5681.51	3221.46	2381.83	T	0	-5	0	0.129273		(-32.677696 9.073374) -> (-32.661446 9.060049)	7891.57	2857.28	1910.48	2200.93	8	9576	3	3	0.0843921	0.0547447
									83	9088.45	4770.7	671.407	2208.52	T	7	2	2	0.105195		(-32.722221 9.071098) -> (-32.702721 9.051273)	8725.88	3559.93	2833.68	2061.44	1	9576	-4	0	0.112118	0.0851778
									84	5249.75	4806.13	1128.84	2087.24	T	1	-4	0	0.106131		(-32.630569 9.070124) -> (-32.621143 9.056799)	3478.53	3513.47	9273.01	1756.66	2	9576	-3	0	0.110285	0.29745
									85	8847.05	5191.47	2153.75	2460.09	T	0	-5	0	0.116318		(-32.569794 9.066548) -> (-32.516495 9.021374)	8670.48	3300.67	526.569	1912.61	2	9576	-3	0	0.101888	0.00912398
									86	3504.92	4389.44	479.521	1591.6	T	0	-5	0	0.0951157		(-32.738468 9.066224) -> (-32.722546 9.050299)	7280.34	2971.8	590.695	1704.77	0	9576	-5	0	0.0889111	0.0112379
									87	2613.61	4091.71	437.13	1439.56	T	7	2	2	0.0872451		(-32.724171 9.065574) -> (-32.712471 9.046399)	11394	3930.45	9145.4	2160.19	4	9576	-1	0	0.126738	0.293243
									88	3482.35	3915.66	351.413	1612.96	T	2	-3	0	0.0825911		(-32.665344 9.065248) -> (-32.652668 9.048674)	6078.92	4535.66	8086.58	1913.32	7	9576	2	2	0.150619	0.258339
									89	8369.58	5058.42	656.662	2385.83	T	4	-1	0	0.112801		(-32.705318 9.061998) -> (-32.690369 9.048999)	8967.25	3163.59	1581.64	1576.77	1	9576	-4	0	0.0964788	0.0439044
									90	6076.61	5452.64	1759.13	2195.29	T	4	-1	0	0.123222		(-32.680618 9.060373) -> (-32.665020 9.044449)	7748.48	2955.5	1370.17	1988.81	3	9576	-2	0	0.0882678	0.0369332
									91	6448.08	5232.35	4698.53	2586.53	T	3	-2	0	0.117399		(-32.693943 9.060049) -> (-32.680294 9.036649)	4480.82	3979.4	8685.88	1928.62	3	9576	-2	0	0.12867	0.278095
									92	8594.31	4530.44	2080.65	2223.91	T	6	1	1	0.0988432		(-32.633171 9.054523) -> (-32.617569 9.043149)	3412.84	2150.86	870.12	1147.19	3	9576	-2	0	0.0565178	0.0204491
									93	3807.35	4968.88	625.972	1583.72	T	1	-4	0	0.110434		(-32.669895 9.053549) -> (-32.650719 9.032099)	8463.49	3250.72	2650.56	1714.6	6	9576	1	1	0.0999168	0.0791414
									94	6041.02	5489.83	469.217	2360.19	T	4	-1	0	0.124206		(-32.728722 9.053224) -> (-32.691994 9.016173)	8196.83	3724.71	8169.24	1849.09	5	9576	0	0	0.11862	0.261064
									95	11259.6	5339.75	4529.77	2959.53	T	6	1	1	0.120238		(-32.627972 9.052898) -> (-32.614319 9.040548)	4664.6	2305.93	939.084	1234.18	0	9576	-5	0	0.0626365	0.0227225
									96	8641.76	5815.73	630.287	2367.09	T	4	-1	0	0.132821		(-32.618221 9.052898) -> (-32.589619 9.031448)	7942.88	2960.84	1698.52	1624.45	4	9576	-1	0	0.0884784	0.0477573
									97	6747.02	5827.06	610.239	2307.42	T	4	-1	0	0.13312		(-32.732620 9.051599) -> (-32.723194 9.039574)	7249.75	2786.63	656.772	1680.95	6	9576	1	1	0.0816045	0.0134161
									98	8992.62	4815.13	6232.06	2377.57	T	3	-2	0	0.106369		(-32.656246 9.049973) -> (-32.636093 9.035024)	4899.67	2963.91	2039.47	1557.16	3	9576	-2	0	0.0885994	0.0589968
									99	8926.8	5309.84	2255.07	3103.94	T	6	1	1	0.119447		(-32.677696 9.045098) -> (-32.663719 9.031124)	8100.75	3522	6334.27	1875.71	10	9576	5	5	0.110621	0.200575
									100	6030.85	4402.24	2531.87	2132.19	T	0	-5	0	0.0954542		(-32.685169 9.043474) -> (-32.671520 9.027874)	8386.91	4152.44	11339.9	2084.32	8	9576	3	3	0.135497	0.365584
									101	11333.5	5832.31	792.605	2479.42	T	4	-1	0	0.133259		(-32.700443 9.040224) -> (-32.689396 9.024949)	11235	4773.15	13927.5	2181.98	2	9576	-3	0	0.15999	0.450884
									102	5037.34	5742.82	543.32	1951.03	T	3	-2	0	0.130894		(-32.599369 9.038924) -> (-32.586044 9.025273)	5194.54	3536.08	5384.27	1836.08	5	9576	0	0	0.111177	0.169258
									103	6788.28	5060.71	10315.7	2582.88	T	6	1	1	0.112862		(-32.625694 9.037299) -> (-32.601318 9.017149)	9203.38	3093.37	1812.96	1711.21	5	9576	0	0	0.093708	0.0515298
									104	4356.87	5750.05	647.992	2014.91	T	0	-5	0	0.131085		(-32.589294 9.037299) -> (-32.572720 9.014548)	7724.43	3326.1	5018.41	1675.91	8	9576	3	3	0.102891	0.157197
									105	9819.24	5595.32	2498.27	2468.98	T	2	-3	0	0.126994		(-32.691669 9.036324) -> (-32.680294 9.023649)	4335.24	4910.8	14309.5	2439.36	5	9576	0	0	0.165421	0.463477
									106	8006.52	5159.29	497.626	1936.69	T	6	1	1	0.115467		(-32.725796 9.035998) -> (-32.711819 9.021049)	7064.46	3887.68	8520.15	2023.32	2	9576	-3	0	0.125051	0.272632
									107	10068.3	4193.34	2777.69	2140.55	T	1	-4	0	0.0899317		(-32.652020 9.035998) -> (-32.641296 9.023324)	8461.38	2289.32	621.365	1404.09	3	9576	-2	0	0.0619812	0.0122489
									108	3873.66	4866.36	560.223	2125.75	T	2	-3	0	0.107724		(-32.665344 9.031774) -> (-32.649746 9.017798)	5742.19	3247.86	4373.38	1646.47	2	9576	-3	0	0.0998037	0.135934
									109	5526.13	7600.54	594.905	2142.17	T	1	-4	0	0.180004		(-32.680618 9.031448) -> (-32.666321 9.020074)	3080.5	2161.04	2610.52	1243.99	4	9576	-1	0	0.0569193	0.0778214
									110	8892.1	5206.53	8187.21	2614.64	T	4	-1	0	0.116716		(-32.601971 9.028199) -> (-32.589294 9.014224)	6348.44	3274.8	6233.81	1712.65	1	9576	-4	0	0.100867	0.197263
									111	6263.16	5584.02	3918.51	2495.53	T	8	3	3	0.126696		(-32.576946 9.026898) -> (-32.565247 9.012924)	4420.99	3611.59	8954.81	1673.17	2	9576	-3	0	0.114156	0.286961
									112	10384.4	4479.4	501.225	1819.93	T	0	-5	0	0.0974939		(-32.623745 9.024624) -> (-32.610744 9.014874)	7251.96	2925.18	2432.29	1499.37	1	9576	-4	0	0.0870713	0.0719458
									113	7682.13	5106.26	4079.03	2381.22	T	5	0	0	0.114066		(-32.567196 9.023649) -> (-32.551918 9.008374)	7143.59	2402.18	1144.99	1137.4	5	9576	0	0	0.0664342	0.0295102
									114	10279.4	5581.73	647.459	2486.86	T	10	5	5	0.126635		(-32.655918 9.023324) -> (-32.641621 9.009349)	3952.08	3741.47	4001.6	1785.15	3	9576	-2	0	0.119281	0.123678
									115	6284.37	5688.72	1421.12	2319.89	T	2	-3	0	0.129463		(-32.635120 9.017474) -> (-32.577919 8.977824)	8388.08	3169.07	2378	1719.53	5	9576	0	0	0.0966949	0.0701563
									116	3449.7	3228.11	345.891	1398.47	T	2	-3	0	0.064415		(-32.510643 9.191673) -> (-32.493420 9.175098)	4752.21	1335.42	551.922	1033.59	1	9576	-4	0	0.0243412	0.00995976
									117	9748.55	3090.87	424.61	1671.06	T	6	1	1	0.0607869		(-32.554844 9.190373) -> (-32.540546 9.174774)	7243.18	3427.9	12517.5	2046.83	8	9576	3	3	0.106908	0.404404
									118	10318.9	5705.33	1808.75	2583.77	T	3	-2	0	0.129902		(-32.486595 9.182573) -> (-32.474243 9.170224)	1935.26	3974.45	889.705	1636.86	2	9576	-3	0	0.128474	0.0210948
									119	12592.1	5568.27	598.843	2439.13	T	6	1	1	0.126279		(-32.494720 9.181273) -> (-32.478470 9.160474)	5391.19	3537.46	11511.1	1952.73	8	9576	3	3	0.111231	0.371228
									120	6947.87	5237.53	511.585	1827.97	T	3	-2	0	0.117536		(-32.504471 9.178674) -> (-32.491146 9.162424)	7391.83	3080.52	9951.41	1850.06	1	9576	-4	0	0.0932007	0.319813
									121	17377.3	6610.17	1472.65	3051.92	T	2	-3	0	0.153823		(-32.547695 9.178023) -> (-32.535671 9.163074)	2816.04	1585.17	4603.36	1129.05	1	9576	-4	0	0.0341964	0.143515
									122	4285.07	8643.61	768.545	2511.74	T	0	-5	0	0.207578		(-32.487244 9.161774) -> (-32.452145 9.140974)	6089.59	3293.9	4868.79	2263.5	4	9576	-1	0	0.101621	0.152265
									123	9521.12	5513.08	560.377	2463.19	T	4	-1	0	0.12482		(-32.557121 9.160799) -> (-32.536320 9.138699)	10869.8	2770.76	3307.05	1758.37	2	9576	-3	0	0.080978	0.100782
									124	2856.96	3994.86	354.226	1433.59	T	0	-5	0	0.0846849		(-32.513893 9.160799) -> (-32.490818 9.127324)	10714.5	3313.64	4418.81	2992.35	5	9576	0	0	0.102399	0.137431
									125	12816.5	5615.68	720.652	2468.45	T	2	-3	0	0.127533		(-32.494720 9.152349) -> (-32.486271 9.139998)	3438.6	4219.97	5767.31	3297.99	5	9576	0	0	0.138162	0.181885
									126	3421.74	4793.14	447	1765.62	T	3	-2	0	0.105788		(-32.476196 9.148449) -> (-32.461571 9.133823)	5626.94	3025.37	4602.56	2493.89	0	9576	-5	0	0.0910248	0.143489
									127	5307.25	4517.3	935.764	2084.17	T	5	0	0	0.0984958		(-32.493095 9.141623) -> (-32.477821 9.127324)	9483	3269.11	6743.25	2600.45	0	9576	-5	0	0.100642	0.214057
									128	12319.6	5359.37	533.67	2872.2	T	8	3	3	0.120757		(-32.481071 9.140649) -> (-32.472618 9.127974)	5298.6	2754.96	3607.37	2273.82	2	9576	-3	0	0.0803547	0.110682
									129	7322.77	5142.01	5555.84	2519.61	T	6	1	1	0.115011		(-32.558418 9.139674) -> (-32.545094 9.126999)	8548.82	2513.58	505.823	1832.22	5	9576	0	0	0.0708302	0.00844011
									130	6841.27	4181.76	1982.41	2013.42	T	0	-5	0	0.0896256		(-32.545746 9.139674) -> (-32.533070 9.126348)	6718.55	3776.19	3252.3	2706.6	0	9576	-5	0	0.120651	0.0989776
									131	3204.89	4378.14	371.013	1519.8	T	2	-3	0	0.094817		(-32.466118 9.137724) -> (-32.448570 9.120824)	6026.61	4404.49	10251.1	2741.9	6	9576	1	1	0.145443	0.329691
									132	6864.26	3706.83	638.598	1847.99	T	4	-1	0	0.0770704		(-32.529495 9.134799) -> (-32.498295 9.108474)	7921.13	3363.82	2504.46	2052.51	4	9576	-1	0	0.10438	0.074325
									133	12248	5567.67	552.78	2743.84	T	12	7	7	0.126263		(-32.334496 9.133499) -> (-32.318893 9.118224)	4530.3	1527.17	752.297	1182.91	13	9576	8	8	0.0319077	0.0165651
									134	4944.58	5120.61	505.642	2221.3	T	6	1	1	0.114445		(-32.493744 9.131874) -> (-32.478470 9.119524)	12449.2	3506.58	6532.4	2992.49	11	9576	6	6	0.110013	0.207106
									135	2979.11	4078.29	394.201	1769.33	T	0	-5	0	0.0868903		(-32.499271 9.130249) -> (-32.490170 9.120499)	3094.86	3026.32	5005.92	2199.62	8	9576	3	3	0.0910623	0.156785
									136	3529.24	4883.51	458.722	1559.83	T	0	-5	0	0.108177		(-32.412495 9.129273) -> (-32.398193 9.117249)	1622.65	1033.98	1156.76	821.173	16	9576	11	11	0.0124468	0.0298982
									137	9965.63	5752.09	531.412	2144.13	T	5	0	0	0.131139		(-32.486919 9.126999) -> (-32.474243 9.116923)	9155.34	3756.98	5337.63	3195.96	17	9576	12	12	0.119893	0.16772
									138	7163.71	5235.59	614.934	3295.82	T	2	-3	0	0.117484		(-32.559071 9.126674) -> (-32.524296 9.105874)	8205.47	2655.63	719.741	1712.13	3	9576	-2	0	0.0764351	0.0154919
									139	10727.3	5888.55	559.661	2842.96	T	3	-2	0	0.134746		(-32.416721 9.121799) -> (-32.400471 9.107499)	4578	3995.84	12047.9	2483.97	7	9576	2	2	0.129318	0.388923
									140	7769.27	3902.5	1449.28	1964.25	T	0	-5	0	0.0822432		(-32.499271 9.120824) -> (-32.487244 9.106524)	6123.47	2554.26	5783.94	1898.01	6	9576	1	1	0.0724353	0.182433
									141	7622.87	5020.98	2598.47	2393.62	T	3	-2	0	0.111811		(-32.490818 9.120173) -> (-32.472946 9.106849)	8204.29	2448.68	1997.35	1800	9	9576	4	4	0.0682694	0.0576081
									142	6062.91	3287.22	587.131	1993.89	T	4	-1	0	0.0659776		(-32.520721 9.119199) -> (-32.509995 9.110424)	7546.32	2585.07	1173.1	1865.48	4	9576	-1	0	0.0736508	0.0304367
									143	12993.9	6167.16	562.795	2572.45	T	1	-4	0	0.142111		(-32.530144 9.117899) -> (-32.520069 9.107174)	6555.88	2689.15	1567.32	1634.77	4	9576	-1	0	0.0777579	0.0434324
									144	12468.4	5682.71	555.123	2559.42	T	7	2	2	0.129304		(-32.340019 9.116923) -> (-32.320518 9.099049)	6416.1	2957.3	5674.97	1736.37	10	9576	5	5	0.0883387	0.178841
									145	8167.12	4368.43	495.056	2329.07	T	6	1	1	0.0945604		(-32.397221 9.116599) -> (-32.368294 9.089299)	8558.18	2941.6	5389.61	1906.2	7	9576	2	2	0.0877191	0.169434
									146	7269.9	4534.07	466.006	2034.94	T	4	-1	0	0.0989391		(-32.463196 9.113998) -> (-32.441093 9.090274)	7728.99	3082.02	5981.82	2299.92	5	9576	0	0	0.0932601	0.188956
									147	14101.6	5486.14	513.854	2343.71	T	3	-2	0	0.124108		(-32.523319 9.111399) -> (-32.497646 9.092874)	14283.8	2972.46	874.325	2033.77	8	9576	3	3	0.0889369	0.0205877
									148	2277.74	2032.75	312.49	1311.98	T	2	-3	0	0.0328147		(-32.426796 9.110424) -> (-32.410221 9.094499)	6325.56	4140.44	6670.69	3004.71	1	9576	-4	0	0.135024	0.211665
									149	5283.67	3795.26	832.27	1912.52	T	2	-3	0	0.079408		(-32.501869 9.108799) -> (-32.480095 9.092548)	6550.87	2278.35	709.202	1490.34	5	9576	0	0	0.0615483	0.0151445
									150	5767.23	3951.7	484.428	2024.75	T	0	-5	0	0.0835438		(-32.541519 9.108474) -> (-32.528519 9.096774)	3719.8	4151.87	13110.5	2188	3	9576	-2	0	0.135475	0.423952
									151	10123.9	5504.53	522.058	2280.78	T	3	-2	0	0.124594		(-32.528843 9.106849) -> (-32.516819 9.092548)	4046.83	3689.07	9860.49	2099.66	11	9576	6	6	0.117214	0.316816
									152	10055.3	5738.18	651.631	2905.02	T	6	1	1	0.130771		(-32.345219 9.105549) -> (-32.329296 9.092548)	8933.47	2775.07	628.62	1541.76	4	9576	-1	0	0.0811482	0.0124881
									153	10088.9	5200.47	504.334	2324.52	T	5	0	0	0.116556		(-32.486595 9.101648) -> (-32.472946 9.091574)	6516.36	2866.12	1248.88	1854.15	3	9576	-2	0	0.0847411	0.032935
									154	6809.05	4021.98	489.18	2164.28	T	0	-5	0	0.0854018		(-32.457344 9.100999) -> (-32.428421 9.058749)	7856.48	3252.19	4695.04	2148.77	4	9576	-1	0	0.0999746	0.146537
									155	3620.03	4384.13	491.305	1928.55	T	3	-2	0	0.0949754		(-32.545094 9.100674) -> (-32.532421 9.086049)	5827.42	5151.37	9645.21	2062.37	3	9576	-2	0	0.174914	0.309719
									156	11687.9	5687.53	518.327	2350.67	T	0	-5	0	0.129432		(-32.366344 9.100024) -> (-32.350418 9.083124)	6926.7	3312.51	4591.9	2079.29	3	9576	-2	0	0.102355	0.143138
									157	10429.1	5491.51	517.002	2326.73	T	3	-2	0	0.12425		(-32.416069 9.099374) -> (-32.379669 9.072399)	8694.87	3520.42	2019.84	2499.61	10	9576	5	5	0.110559	0.0583497
									158	13485.4	6585.79	614.312	2873.92	T	1	-4	0	0.153178		(-32.424519 9.099049) -> (-32.407619 9.084749)	8463.45	4406.35	10586	3393.26	3	9576	-2	0	0.145517	0.340734
									159	2269.3	4417.47	449.944	1556.25	T	4	-1	0	0.0958567		(-32.355621 9.099049) -> (-32.340996 9.067524)	6943.53	3522.37	7291.53	2458.85	13	9576	8	8	0.110636	0.232131
									160	13033.8	5806.01	517.02	2514.82	T	15	10	10	0.132564		(-32.379669 9.097424) -> (-32.363747 9.082799)	7205.71	3551.41	11089.5	2569.15	8	9576	3	3	0.111782	0.357331
									161	9004.55	4715.65	458.797	1771.59	T	0	-5	0	0.10374		(-32.476845 9.096449) -> (-32.467419 9.082474)	11748.6	2951.12	2794.68	2055.77	11	9576	6	6	0.088095	0.0838921
									162	6902.54	5089.77	635.334	2695.86	T	2	-3	0	0.11363		(-32.467094 9.094824) -> (-32.452793 9.079549)	9074.66	3697.46	12859.9	2816.59	8	9576	3	3	0.117545	0.415691
									163	5139.28	4331.2	504.397	1626.43	T	0	-5	0	0.0935761		(-32.518768 9.093849) -> (-32.504795 9.077273)	5438.39	3174.45	3878.79	1990.24	15	9576	10	10	0.0969073	0.11963
									164	9500.31	6810.96	570.192	2318.25	T	4	-1	0	0.159131		(-32.504471 9.093199) -> (-32.476196 9.065574)	10244.2	2718.75	1075.87	1673.39	9	9576	4	4	0.0789259	0.0272318
									165	4757.94	9547.19	714.16	2480.57	T	1	-4	0	0.231465		(-32.343918 9.093199) -> (-32.329620 9.080198)	5919.49	2872.41	604.478	1891.85	7	9576	2	2	0.0849893	0.0116923
									166	6167.23	4429.67	433	1696.63	T	3	-2	0	0.0961793		(-32.531120 9.092874) -> (-32.519096 9.076624)	5031.62	3797.06	7028.26	1959.63	5	9576	0	0	0.121475	0.223452
									167	5336.49	5420.17	485.98	2022	T	4	-1	0	0.122364		(-32.543468 9.092548) -> (-32.530468 9.076299)	7467.46	3314.88	9329.53	1942.06	6	9576	1	1	0.102448	0.299313
									168	12563.9	5486.79	508.404	2546.51	T	0	-5	0	0.124125		(-32.432644 9.090274) -> (-32.406643 9.062649)	5922.44	3504.18	10115.7	2193.9	4	9576	-1	0	0.109918	0.325228
									169	10115.2	5822.02	523.454	3181.21	T	3	-2	0	0.132987		(-32.386169 9.085399) -> (-32.375446 9.071424)	8383.44	3391.55	3176.39	2295.99	7	9576	2	2	0.105474	0.0964753
									170	10703.1	6037.49	563.145	2423.71	T	0	-5	0	0.138683		(-32.518120 9.085073) -> (-32.493744 9.066874)	9026.36	2416.82	510.497	1515.73	4	9576	-1	0	0.067012	0.00859418
									171	5463.39	5095.19	569.611	2781.24	T	5	0	0	0.113773		(-32.332870 9.084424) -> (-32.311420 9.065574)	9522.49	2341.94	555.984	1698.58	12	9576	7	7	0.0640574	0.0100937
									172	9200.63	6042.74	581.002	2287.9	T	2	-3	0	0.138822		(-32.375446 9.082799) -> (-32.364071 9.072074)	6432.66	4082.05	9137.34	2496.3	0	9576	-5	0	0.13272	0.292978
									173	4238.04	1748.51	283.473	1259.38	T	3	-2	0	0.0253005		(-32.479771 9.082474) -> (-32.464821 9.056474)	10059.4	3679.85	7773.84	2394.53	0	9576	-5	0	0.11685	0.24803
									174	5094.66	4577.06	592.343	1654.32	T	7	2	2	0.100076		(-32.549969 9.081823) -> (-32.535671 9.067524)	7944.07	3705.97	630.435	1523.82	3	9576	-2	0	0.117881	0.0125479
									175	6072.32	5608.94	681.346	2560.78	T	1	-4	0	0.127354		(-32.340343 9.081174) -> (-32.326694 9.066874)	3726.78	2202.21	882.445	1684.25	0	9576	-5	0	0.0585438	0.0208554
									176	4872.37	2362.58	363.437	1432.57	T	0	-5	0	0.0415341		(-32.540871 9.076949) -> (-32.522671 9.062324)	4957.69	4842.76	732.267	2305.21	5	9576	0	0	0.162737	0.0159048
									177	13460.2	5350.3	544.626	2657.34	T	2	-3	0	0.120517		(-32.345543 9.076624) -> (-32.336769 9.064599)	5152.5	2542.07	1035.36	1579.44	6	9576	1	1	0.0719545	0.0258963
									178	11301.5	5432.17	522.726	3089.16	T	3	-2	0	0.122681		(-32.400146 9.075974) -> (-32.376743 9.056799)	9859.15	3709.34	2531.43	2376.3	3	9576	-2	0	0.118013	0.0752141
									179	8800.01	5034.89	559.249	2971.75	T	1	-4	0	0.112179		(-32.500896 9.072723) -> (-32.489521 9.059073)	4771.75	3689.79	4297.03	1755.09	3	9576	-2	0	0.117242	0.133417
									180	3909.36	4583.39	458.966	1547.95	T	1	-4	0	0.100243		(-32.393646 9.072074) -> (-32.360497 9.043149)	10307.3	3488.93	1934.27	2109.08	3	9576	-2	0	0.109316	0.0555288
									181	3617.99	3910.84	422.573	1522.42	T	0	-5	0	0.0824637		(-32.419643 9.071749) -> (-32.405018 9.057124)	9743.07	3516.42	5351.78	1902.66	6	9576	1	1	0.110401	0.168187
									182	13245.2	5475.07	538.425	2208.52	T	5	0	0	0.123815		(-32.413471 9.071424) -> (-32.397545 9.054199)	5244.18	3685.5	5381.78	2269.19	7	9576	2	2	0.117073	0.169176
									183	5679	2549.78	339.423	1593.52	T	6	1	1	0.0464829		(-32.352371 9.069798) -> (-32.338394 9.059073)	4780.46	3651.29	7952.38	2249.89	9	9576	4	4	0.115723	0.253916
									184	12532.5	4930.53	482.924	2741.94	T	1	-4	0	0.10942		(-32.495045 9.069474) -> (-32.481396 9.053874)	9117.8	3748.42	2845.09	2188.63	10	9576	5	5	0.119555	0.0855539
									185	10093.1	5437.32	591.814	2319.16	T	0	-5	0	0.122817		(-32.510643 9.066874) -> (-32.494720 9.051273)	5443.68	3508.79	9044.35	1922.19	5	9576	0	0	0.1101	0.289912
									186	12526.3	5440.56	529.686	3041.68	T	6	1	1	0.122903		(-32.484322 9.065248) -> (-32.475868 9.053549)	9582.55	2716.39	905.081	1596.74	5	9576	0	0	0.0788326	0.0216016
									187	14906.5	6069.12	591.291	2775.3	T	2	-3	0	0.13952		(-32.342621 9.065248) -> (-32.323120 9.047374)	9754.45	3874.29	6574.67	2414.02	5	9576	0	0	0.124522	0.208499
									188	3951.8	3016.99	389.582	1373.76	T	2	-3	0	0.0588339		(-32.455395 9.060699) -> (-32.429394 9.037299)	8824.27	3034.54	1759.82	1778.34	7	9576	2	2	0.0913867	0.0497781
									189	9049.43	4739.13	462.012	1715.29	T	11	6	6	0.10436		(-32.481396 9.059724) -> (-32.469044 9.048348)	6886.06	2938.31	791.622	1633.24	0	9576	-5	0	0.0875893	0.0178614
									190	7343.2	5499.29	743.097	2129.85	T	2	-3	0	0.124456		(-32.383244 9.059399) -> (-32.355621 9.026898)	9229.52	3198.01	1203.99	1855.68	1	9576	-4	0	0.097837	0.031455
									191	9908.9	5635.27	544.858	2387.04	T	2	-3	0	0.12805		(-32.417046 9.057774) -> (-32.391369 9.028199)	7655.42	3227.19	2391.23	1742.88	0	9576	-5	0	0.0989884	0.0705925
									192	9462.53	5249.83	511.087	2032.16	T	2	-3	0	0.117861		(-32.483669 9.057448) -> (-32.457020 9.029499)	7825.71	3056.85	619.339	1817.04	4	9576	-1	0	0.0922669	0.0121821
									193	16295.9	5337.01	543.591	3669.4	T	1	-4	0	0.120166		(-32.327343 9.055823) -> (-32.307846 9.040548)	11131.2	2237.16	648.457	1604.21	9	9576	4	4	0.059923	0.013142
									194	9935.21	4364.66	445.171	2022.11	T	0	-5	0	0.0944607		(-32.413471 9.054199) -> (-32.402096 9.042173)	4626.29	3639.42	10035	2004.96	2	9576	-3	0	0.115254	0.32257
									195	6998.71	3787.88	2147.75	2050.58	T	0	-5	0	0.079213		(-32.356270 9.053224) -> (-32.341320 9.039574)	6171	3679.33	2588.49	2125.94	4	9576	-1	0	0.116829	0.0770951
									196	11859.4	4857.74	480.055	2807.9	T	1	-4	0	0.107496		(-32.508694 9.051273) -> (-32.481071 9.017474)	6576.38	3807.48	4758.79	2105.89	11	9576	6	6	0.121886	0.148639
									197	6550.64	2517.05	341.024	1557.81	T	3	-2	0	0.0456177		(-32.550293 9.050949) -> (-32.508369 8.997973)	9545.38	3523.7	565.123	2194.56	13	9576	8	8	0.110688	0.0103949
									198	5775.94	2794.27	371.834	1690.12	T	4	-1	0	0.0529461		(-32.344246 9.050299) -> (-32.334820 9.041199)	6217.08	2520.41	1279.51	1448.57	9	9576	4	4	0.0710998	0.0339446
									199	7614.21	3893.9	437.593	1719.44	T	4	-1	0	0.0820158		(-32.334496 9.049324) -> (-32.326370 9.041849)	4117.93	2652.26	820.417	1540.8	13	9576	8	8	0.0763023	0.0188107
									200	7379.14	4683.91	2245.61	3522.26	T	4	-1	0	0.1029		(-32.447269 9.045424) -> (-32.415745 9.028523)	8417.84	2907.83	858.189	1620.49	4	9576	-1	0	0.0863868	0.0200558
									201	8631.23	4682.91	474.862	1889.06	T	5	0	0	0.102874		(-32.347168 9.044449) -> (-32.316620 9.028199)	7071.62	2790.76	4963.23	1744.05	7	9576	2	2	0.0817672	0.155378
									202	10361.1	5189.93	523.618	2128.37	T	0	-5	0	0.116277		(-32.362122 9.044124) -> (-32.350418 9.029174)	9518.05	3500.14	6875.55	2126.77	2	9576	-3	0	0.109758	0.218418
									203	12207	5477.02	555.463	2564.93	T	2	-3	0	0.123867		(-32.516171 9.039574) -> (-32.504795 9.027224)	4415.79	2374.87	513.208	1265.17	5	9576	0	0	0.065357	0.00868353
									204	3104.97	3239.64	342.253	1552.6	T	1	-4	0	0.0647198		(-32.355293 9.039248) -> (-32.344570 9.026574)	4164.57	3881.16	8542.47	2091.9	2	9576	-3	0	0.124793	0.273368
									205	5888.37	4367.03	490.964	1683.29	T	6	1	1	0.0945233		(-32.467743 9.037949) -> (-32.453770 9.023324)	10614.1	3161.69	656.811	2024.61	3	9576	-2	0	0.0964036	0.0134174
									206	5237.49	4762.49	487.678	1714.82	T	1	-4	0	0.104978		(-32.373493 9.036649) -> (-32.356270 9.012274)	7419.99	3491.81	4169.7	1975.27	2	9576	-3	0	0.10943	0.12922
									207	12405.4	5628.68	603.412	2802.66	T	2	-3	0	0.127876		(-32.391693 9.036324) -> (-32.376743 9.022348)	6275.84	2725.07	965.67	1353.65	4	9576	-1	0	0.0791753	0.0235989
									208	4547	3701.61	431.844	1899.54	T	1	-4	0	0.0769325		(-32.474571 9.032749) -> (-32.447594 8.996348)	5555.51	2853.38	1455.18	1614.8	8	9576	3	3	0.0842383	0.0397357
									209	11074.4	4113.36	462.453	2131.22	T	5	0	0	0.0878174		(-32.480743 9.032099) -> (-32.466446 9.019423)	4165.76	4406.01	8244.42	2340.71	13	9576	8	8	0.145503	0.263542
									210	6268.02	3788.7	346.376	1492.51	T	0	-5	0	0.0792348		(-32.402744 9.031448) -> (-32.386169 9.014548)	7325.38	2869.61	632.693	1463.56	7	9576	2	2	0.0848785	0.0126224
									211	6662.87	4411.11	1328.8	2179.94	T	2	-3	0	0.0956888		(-32.343594 9.029174) -> (-32.329296 9.012274)	4031.69	2976.76	7207.33	1671.07	11	9576	6	6	0.0891066	0.229355
									212	5116.04	3567.12	431.567	2379.85	T	5	0	0	0.0733771		(-32.416393 9.028849) -> (-32.402744 9.013899)	4223.62	2481.81	466.274	1311.32	3	9576	-2	0	0.0695763	0.00713637
									213	7628.16	4098.87	2072.44	2241.45	T	15	10	10	0.0874344		(-32.518120 9.026898) -> (-32.503819 9.012274)	6503.65	2666.35	493.817	1441.88	8	9576	3	3	0.0768582	0.00804432
									214	9645.55	5110.87	530.871	2147.73	T	5	0	0	0.114187		(-32.388443 9.026898) -> (-32.372520 9.004799)	8301.3	5349.31	12784.6	2912.42	15	9576	10	10	0.182724	0.413208
									215	9052.27	5368.36	501.584	1873.56	T	1	-4	0	0.120994		(-32.430370 9.025273) -> (-32.416393 9.011299)	3847.14	2398.32	463.76	1185.13	11	9576	6	6	0.0662821	0.0070535
									216	3186.2	2618.39	378.625	1466.17	T	2	-3	0	0.0482966		(-32.550293 9.021374) -> (-32.532745 9.001874)	12242	3486.29	509.372	1879.79	9	9576	4	4	0.109212	0.0085571
									217	8785.61	5082.2	506.563	2017.91	T	0	-5	0	0.11343		(-32.357895 9.020723) -> (-32.342945 9.008374)	6428.12	3081.78	2098.28	1674.39	8	9576	3	3	0.0932506	0.0609352
									218	12242.9	5133.59	522.132	2758.94	T	6	1	1	0.114788		(-32.446293 9.018774) -> (-32.420296 8.990499)	7194.08	3109.75	2771.54	1732.12	7	9576	2	2	0.0943542	0.0831293
									219	12143.5	4210.37	439.477	1920.32	T	3	-2	0	0.090382		(-32.412819 9.018774) -> (-32.394619 8.998949)	4967.21	3549.08	4366.29	1825.29	4	9576	-1	0	0.11169	0.1357
									220	9946.5	4071.93	418.083	1716.91	T	1	-4	0	0.0867221		(-32.428421 9.018124) -> (-32.412495 9.002849)	7145.1	4058.85	4096.72	1859.28	2	9576	-3	0	0.131805	0.126814
									221	7896.92	5067.96	494.088	2199.68	T	4	-1	0	0.113053		(-32.370895 9.018124) -> (-32.351070 8.998949)	10441.4	3514.2	1944.32	2022.74	8	9576	3	3	0.110313	0.0558602
									222	4355.26	4092.25	591.042	1951.03	T	2	-3	0	0.0872594		(-32.500896 9.017798) -> (-32.481071 8.996348)	7653.37	2965.77	1676.08	1694.26	9	9576	4	4	0.088673	0.0470174
									223	4627.28	3171.13	418.747	1624.2	T	4	-1	0	0.0629088		(-32.096920 9.208899) -> (-32.081970 9.192649)	6687.27	3682.63	19735.9	2697.78	7	9576	2	2	0.116959	0.642357
									224	2134.98	2856.38	354.671	1307.77	T	7	2	2	0.0545881		(-32.105694 9.200449) -> (-32.090420 9.183549)	6457.62	4505.32	12054.8	2681.22	2	9576	-3	0	0.149422	0.389151
									225	2205.68	3146.94	370.635	1523.15	T	5	0	0	0.0622691		(-32.115120 9.196224) -> (-32.098545 9.179974)	6457.71	3336.26	10779.6	2021.58	12	9576	7	7	0.103292	0.347115
									226	1995.22	3765.82	376.626	1273.25	T	2	-3	0	0.0786299		(-32.116745 9.183874) -> (-32.102444 9.172174)	3369.4	3555.68	8140.04	2065.79	10	9576	5	5	0.11195	0.260101
									227	6994.89	4457.17	3190.79	2461.59	T	4	-1	0	0.0969062		(-32.102119 9.181599) -> (-32.087494 9.165998)	5665.56	3503.18	11142.7	2370.55	8	9576	3	3	0.109879	0.359085
									228	6724.97	4865.73	508.706	2080.41	T	10	5	5	0.107707		(-32.096272 9.178999) -> (-32.081646 9.162748)	7778.8	2296.68	4345.03	1786.04	0	9576	-5	0	0.0622715	0.134999
									229	6249.58	4637.3	498.237	2797.72	T	2	-3	0	0.101668		(-32.267544 9.172824) -> (-32.253571 9.159823)	2295.57	913.287	336.06	748.611	2	9576	-3	0	0.00768453	0.00284388
									230	11892.3	5683.29	687.843	2413.13	T	11	6	6	0.12932		(-32.204170 9.172824) -> (-32.184994 9.156573)	3810.86	1245.54	515.83	920.826	1	9576	-4	0	0.0207949	0.00876998
									231	5985.61	5575.97	982.942	1926.84	T	2	-3	0	0.126483		(-32.226269 9.170548) -> (-32.204819 9.146824)	5685.89	2102.41	722.234	1221.6	6	9576	1	1	0.054606	0.0155741
									232	5071.01	4552.36	3064.16	2201.48	T	7	2	2	0.0994228		(-32.137871 9.164699) -> (-32.121296 9.148774)	4370.54	1554.91	508.398	888.163	7	9576	2	2	0.0330023	0.00852499
									233	9666.07	4727.29	694.593	1873.74	T	2	-3	0	0.104047		(-32.258446 9.158524) -> (-32.244793 9.146499)	5326.99	2222.19	412.536	1313.35	3	9576	-2	0	0.0593322	0.00536489
									234	4496.44	4557.66	623.959	2186.39	T	2	-3	0	0.0995628		(-32.260719 9.152999) -> (-32.245770 9.139674)	6616.33	1628.23	678.912	1068.93	3	9576	-2	0	0.0358952	0.014146
									235	7617.78	4686.34	1754.69	3014.36	T	7	2	2	0.102965		(-32.222046 9.150723) -> (-32.208069 9.136748)	12115.4	2261.29	683.007	1576.64	9	9576	4	4	0.0608749	0.0142809
									236	6388.76	4248.43	676.796	2000.63	T	2	-3	0	0.091388		(-32.268196 9.150074) -> (-32.254871 9.135774)	5211.04	1406.52	499.487	897.251	7	9576	2	2	0.0271469	0.00823123
									237	4708.8	4762.02	1329.33	2002.17	T	4	-1	0	0.104965		(-32.228218 9.147149) -> (-32.213268 9.131874)	7327.05	1006.88	519.65	1087.26	8	9576	3	3	0.0113774	0.00889591
									238	6505.57	5093.87	2825.85	2206.94	T	5	0	0	0.113738		(-32.244469 9.146173) -> (-32.224968 9.120499)	7008.09	3050.23	7837.06	2775.61	0	9576	-5	0	0.0920056	0.250114
									239	7675.89	4921.63	2959.08	3345.24	T	2	-3	0	0.109185		(-32.208393 9.145524) -> (-32.191494 9.129599)	5777.24	1708.1	488.46	1135.87	3	9576	-2	0	0.0390471	0.00786774
									240	5208.92	4113.51	538.468	2135.76	T	5	0	0	0.0878213		(-32.261044 9.139674) -> (-32.244793 9.122774)	6171.47	3588.92	9875.92	2050.33	4	9576	-1	0	0.113262	0.317325
									241	5170.99	3861.38	434.836	2098.17	T	0	-5	0	0.081156		(-32.192471 9.133823) -> (-32.175896 9.117899)	7053.6	1630.41	470.482	1097.96	11	9576	6	6	0.0359815	0.00727507
									242	10052.7	4820.58	2097.64	2694.93	T	1	-4	0	0.106513		(-32.102119 9.132524) -> (-32.088146 9.120499)	4703.29	3336.27	436.573	1939.1	4	9576	-1	0	0.103292	0.00615726
									243	2527.09	2795.73	457.19	1307.42	T	8	3	3	0.0529846		(-32.216518 9.130249) -> (-32.202545 9.115299)	3710.49	1587.89	441.695	1051.23	2	9576	-3	0	0.0343034	0.00632612
									244	6985.67	5764.64	928.105	1928.66	T	1	-4	0	0.13147		(-32.143719 9.126023) -> (-32.047195 9.035024)	9934.32	4926.89	610.361	2451.43	2	9576	-3	0	0.166056	0.0118862
									245	4680.67	5394.75	1317.68	1879.86	T	1	-4	0	0.121692		(-32.244469 9.125049) -> (-32.231144 9.108799)	7009.03	2537.88	6962.57	2260.67	9	9576	4	4	0.0717888	0.221286
									246	3038.28	3183.83	378.638	1319.46	T	3	-2	0	0.0632444		(-32.256821 9.124074) -> (-32.242195 9.108149)	7083.06	3032.61	5594.34	2389.4	6	9576	1	1	0.0913104	0.176183
									247	3516.93	3199.03	459.496	2386.84	T	2	-3	0	0.0636462		(-32.160294 9.120499) -> (-32.141121 9.095798)	10717.6	3120.83	496.486	2152.24	5	9576	0	0	0.0947913	0.00813231
									248	6727.36	4605.25	1902.29	1940.09	T	4	-1	0	0.100821		(-32.275669 9.113349) -> (-32.259418 9.097749)	4437.02	3814.13	4060.06	1894.16	4	9576	-1	0	0.122148	0.125605
									249	3752.92	4870.33	3707.57	1800.53	T	10	5	5	0.107829		(-32.208721 9.113024) -> (-32.193119 9.096774)	4819.59	998.116	548.239	920.014	5	9576	0	0	0.0110318	0.00983833
									250	8533.38	4546.4	1116.66	2221.62	T	1	-4	0	0.0992653		(-32.291271 9.111073) -> (-32.274044 9.090599)	2816.46	3747.92	12769.4	2167.08	4	9576	-1	0	0.119535	0.412708
									251	8676.24	5032.83	1679.21	2416.46	T	1	-4	0	0.112124		(-32.193119 9.108474) -> (-32.179794 9.093849)	3723.19	1637.53	525.193	1018.89	4	9576	-1	0	0.0362622	0.00907863
									252	4455.43	4053.44	1657.71	2075.2	T	2	-3	0	0.0862334		(-32.170368 9.108149) -> (-32.159969 9.094824)	6245.99	2365.59	391.576	1512	3	9576	-2	0	0.0649905	0.00467394
									253	7961.76	4576.7	2327.18	2578.79	T	4	-1	0	0.100066		(-32.312069 9.107823) -> (-32.285095 9.088324)	6814.65	1787.99	1390.06	1493.52	8	9576	3	3	0.0421993	0.0375888
									254	16451.5	5711.9	738.772	2767.19	T	0	-5	0	0.130076		(-32.188896 9.107499) -> (-32.169071 9.082799)	6607.21	2712.73	591.661	1566.8	6	9576	1	1	0.0786883	0.0112697
									255	15070.1	5245.99	677.842	2402.86	T	0	-5	0	0.11776		(-32.169395 9.106849) -> (-32.081646 9.057448)	8817.16	3913.17	563.191	2312.78	5	9576	0	0	0.126056	0.0103312
									256	5943.83	4256.34	3393.97	2867.42	T	3	-2	0	0.0915972		(-32.256168 9.103599) -> (-32.240570 9.087998)	3608.83	2719.62	5596.6	2029.29	5	9576	0	0	0.0789601	0.176257
									257	6049.76	4525.44	3084.01	2119.1	T	1	-4	0	0.098711		(-32.317268 9.100348) -> (-32.305569 9.088974)	7429.48	2674.44	731.124	1958.96	7	9576	2	2	0.0771775	0.0158671
									258	6979.5	4531.29	4193.28	2138.36	T	11	6	6	0.0988658		(-32.277294 9.099374) -> (-32.262993 9.082149)	9828.73	3495.75	4455.93	2547.1	5	9576	0	0	0.109585	0.138655
									259	5566.38	4498.17	3170.51	2216.22	T	2	-3	0	0.0979902		(-32.109921 9.096124) -> (-32.096596 9.082149)	9046.04	4335.72	617.401	2454.38	3	9576	-2	0	0.14273	0.0121182
									260	7341.03	4806.79	3512.99	2092.92	T	8	3	3	0.106149		(-32.270145 9.095798) -> (-32.253895 9.079874)	6605.21	2862.92	2626.06	2234.91	6	9576	1	1	0.0846145	0.0783337
									261	8925.69	4160.06	622.325	2179.02	T	6	1	1	0.089052		(-32.313370 9.094173) -> (-32.299721 9.081823)	8114.77	2185.77	519.016	1757.81	11	9576	6	6	0.057895	0.00887501
									262	13515.4	6383.24	745.013	2272.28	T	4	-1	0	0.147824		(-32.286068 9.094173) -> (-32.276970 9.081823)	3309	2941.96	3731.61	2023.36	4	9576	-1	0	0.0877337	0.114778
									263	11344.8	4058.56	438.101	1847.84	T	4	-1	0	0.0863687		(-32.158669 9.083448) -> (-32.142418 9.068499)	5350.76	2488.78	520.394	1240.09	8	9576	3	3	0.0698516	0.00892042
									264	6042.32	4324.15	516.667	1626.75	T	4	-1	0	0.0933899		(-32.138195 9.074348) -> (-32.125843 9.058099)	4880.72	2390.08	443.369	1085.9	4	9576	-1	0	0.0659569	0.00638132
									265	4178.2	4964.6	5531.15	1906.97	T	2	-3	0	0.110321		(-32.103745 9.073374) -> (-32.088470 9.056799)	9780.66	2889.48	505.931	1337.97	3	9576	-2	0	0.0856628	0.00844365
									266	4876.38	3713.47	483.98	2171.24	T	4	-1	0	0.0772461		(-32.113495 9.072723) -> (-32.101795 9.056799)	4265.05	2293.01	399.141	1071.07	1	9576	-4	0	0.0621268	0.00492333
									267	17536.2	5311.9	1722.66	2891.47	T	7	2	2	0.119502		(-32.208393 9.068824) -> (-32.195068 9.053874)	2901.06	2271.48	685.867	1303.56	7	9576	2	2	0.0612773	0.0143752
									268	6613.57	4121.57	1256.17	2259.88	T	4	-1	0	0.0880345		(-32.162243 9.061024) -> (-32.144371 9.044774)	5288.09	2819.82	454.86	1606.56	4	9576	-1	0	0.082914	0.00676012
									269	15027.9	4954.39	2678.89	3251.12	T	2	-3	0	0.110051		(-32.175571 9.058099) -> (-32.162571 9.045098)	3342.1	2575.86	607.785	1237.27	4	9576	-1	0	0.0732876	0.0118013
									270	11634.8	3772.87	951.58	2386.98	T	3	-2	0	0.0788162		(-32.104721 9.055499) -> (-32.091396 9.042173)	4858.69	2693.33	460.431	1171.19	1	9576	-4	0	0.0779227	0.00694374
									271	9255.7	2889.38	1015.52	3207.44	T	2	-3	0	0.0554605		(-32.122593 9.055174) -> (-32.108295 9.039248)	5469.69	2685	512.645	1215.35	2	9576	-3	0	0.0775941	0.00866498
									272	3275.66	2499.99	340.629	1347.61	T	1	-4	0	0.0451667		(-32.150543 9.054849) -> (-32.134621 9.037623)	5758.91	2547.58	490.414	1225.49	4	9576	-1	0	0.0721718	0.00793214
									273	8528.23	3330.1	1229.97	2033.49	T	11	6	6	0.0671111		(-32.179794 9.051273) -> (-32.164520 9.033724)	5623.11	3610.75	758.186	1503.08	1	9576	-4	0	0.114123	0.0167592
									274	6666.51	4171.69	840.539	1906.37	T	5	0	0	0.0893595		(-32.222694 9.048024) -> (-32.190521 9.003499)	7027.73	3053.79	4801.98	1972.49	1	9576	-4	0	0.0921462	0.150063
									275	8897.13	4423.8	857.03	2211.58	T	3	-2	0	0.096024		(-32.103096 9.045098) -> (-32.088795 9.033073)	6196.82	2726.01	456.627	1655.39	1	9576	-4	0	0.0792123	0.00681834
									276	6346.81	4857.77	1250.61	2338.03	T	3	-2	0	0.107497		(-32.247070 9.042499) -> (-32.219120 9.007724)	5805.86	4472.52	8626.33	2717.16	3	9576	-2	0	0.148127	0.276132
									277	8580.22	4346.4	4281.66	2163.13	T	6	1	1	0.0939779		(-32.121944 9.042499) -> (-32.106995 9.029174)	5506.28	2542.82	440.564	1304.03	4	9576	-1	0	0.0719838	0.00628882
									278	10555.1	3050.55	2173.21	1760.15	T	0	-5	0	0.059721		(-32.137218 9.041524) -> (-32.122921 9.026898)	6082.26	2684.17	709.895	1205.17	0	9576	-5	0	0.0775614	0.0151673
									279	13694.5	5298.8	946.773	3560.7	T	3	-2	0	0.119156		(-32.113495 9.035674) -> (-32.098545 9.023324)	4525.04	2788.16	533.296	1477.43	3	9576	-2	0	0.0816646	0.00934574
									280	10097.7	9302.56	746.993	2802.9	T	1	-4	0	0.224998		(-32.156071 9.035349) -> (-32.103420 8.984324)	4478.03	9383.59	1476.24	2902.27	1	9576	-4	0	0.341912	0.0404299
									281	11640.1	4627.95	1681.16	2455.38	T	1	-4	0	0.101421		(-32.256821 9.032424) -> (-32.241871 9.019423)	6332.55	3236.62	7220.05	1883.66	8	9576	3	3	0.0993604	0.229774
									282	4303.21	1711.06	485.752	1224.36	T	2	-3	0	0.0243106		(-32.215221 9.029823) -> (-32.205143 9.017798)	3174.57	4475.11	10701.9	2922.12	1	9576	-4	0	0.14823	0.344554
									283	13311.1	4979.76	1847.32	3424.26	T	2	-3	0	0.110722		(-32.190521 9.027874) -> (-32.171021 9.002849)	5220.74	2264.5	673.4	1259.01	4	9576	-1	0	0.0610018	0.0139643
									284	14460.9	4806.74	2766.62	2872.26	T	4	-1	0	0.106148		(-32.226269 9.026898) -> (-32.210018 9.012274)	7582.72	3763.7	6409.21	2645.52	1	9576	-4	0	0.120158	0.203045
									285	12917.8	5163.14	1460.85	2992.45	T	0	-5	0	0.115569		(-32.264946 9.023973) -> (-32.244469 8.996348)	9569.26	3578.07	5934.41	2146.8	1	9576	-4	0	0.112834	0.187393
									286	5064.42	2450.98	625.381	1480.38	T	0	-5	0	0.043871		(-32.095619 9.021374) -> (-32.074169 8.996999)	2543.63	5852.76	1001.16	1955.32	4	9576	-1	0	0.20259	0.0247689
									287	10692	5157.3	1231.6	2649.7	T	2	-3	0	0.115415		(-32.054020 9.248549) -> (-32.040043 9.236849)	3749.47	2564.19	3944.13	1473.53	4	9576	-1	0	0.072827	0.121784
									288	5193.09	4330.66	1479.71	2014.23	T	4	-1	0	0.0935618		(-32.014370 9.246923) -> (-31.976995 9.208249)	11848.6	2695.27	1275.64	1911.63	4	9576	-1	0	0.0779993	0.0338172
									289	13809.4	4821.5	2221.66	3365.95	T	6	1	1	0.106538		(-31.942869 9.245624) -> (-31.894445 9.205324)	9349.86	3058.03	5513.8	2137.42	9	9576	4	4	0.0923135	0.173528
									290	9457.42	5494.32	2264.31	3693.52	T	0	-5	0	0.124324		(-31.907120 9.244649) -> (-31.892820 9.228398)	7314.43	5993.83	20986.5	2653.14	9	9576	4	4	0.208157	0.683585
									291	9395.3	4782.22	1996.13	2370.2	T	7	2	2	0.105499		(-32.039719 9.244324) -> (-32.024445 9.232299)	11833.3	3736.17	6408.99	2236.85	5	9576	0	0	0.119072	0.203038
									292	6434.15	4629.67	5112.78	2186.34	T	4	-1	0	0.101467		(-32.024769 9.243349) -> (-32.013069 9.229699)	3325.91	2015.83	5377.86	1561.75	2	9576	-3	0	0.0511895	0.169047
									293	8821.53	3879.47	623.508	2177.3	T	6	1	1	0.0816344		(-31.942545 9.242049) -> (-31.928246 9.232299)	12978.1	1970.87	2535.69	1483.78	8	9576	3	3	0.0494156	0.0753544
									294	2193.78	3480.32	367.523	1367.06	T	4	-1	0	0.0710824		(-31.962046 9.241724) -> (-31.944820 9.216699)	8876.61	3778.48	6228.32	2358.25	0	9576	-5	0	0.120742	0.197082
									295	16109.8	4822.27	2663.14	3041.15	T	0	-5	0	0.106558		(-32.065720 9.241399) -> (-32.037445 9.227749)	7744.23	3300.15	3300.39	1875.61	4	9576	-1	0	0.101867	0.100563
									296	5612.99	1501.55	283.722	1217.28	T	8	3	3	0.018772		(-32.072220 9.235549) -> (-32.045895 9.213123)	12181.7	3051.66	7141.41	2156.59	3	9576	-2	0	0.092062	0.227182
									297	16599.6	5158.1	1285.73	3101.68	T	5	0	0	0.115436		(-32.050121 9.234249) -> (-32.019245 9.208249)	12631	2478.81	720.49	2225.42	4	9576	-1	0	0.0694581	0.0155166
									298	2200.11	3531.92	353.388	1397.57	T	1	-4	0	0.0724466		(-31.989019 9.233924) -> (-31.960421 9.213774)	12430.8	2902.4	1476.4	2261.13	9	9576	4	4	0.0861726	0.040435
									299	5401.44	4085.55	593.52	1923.34	T	4	-1	0	0.0870821		(-31.894445 9.233924) -> (-31.879496 9.217349)	8166.4	1165.37	1264.83	1092.74	6	9576	1	1	0.0176313	0.0334607
									300	14086.4	4653.77	1529.74	2745.41	T	3	-2	0	0.102104		(-31.870720 9.233599) -> (-31.856421 9.218974)	5972.17	1984.68	2685.16	1466.3	1	9576	-4	0	0.0499604	0.0802819
									301	9677.64	4535.23	1224.61	2257.02	T	5	0	0	0.0989698		(-32.013721 9.231974) -> (-32.000393 9.219949)	8262.25	2293.74	801.773	2025.97	4	9576	-1	0	0.0621557	0.0181961
									302	15562.3	5451.06	1923.25	3043.46	T	3	-2	0	0.123181		(-31.949369 9.230349) -> (-31.932470 9.204349)	10753.4	3147.78	7020.2	2695.23	1	9576	-4	0	0.095855	0.223186
									303	10463.4	4848.14	614.533	2841.33	T	1	-4	0	0.107242		(-32.027046 9.229699) -> (-32.013069 9.213449)	9319.28	2400.62	952.845	2025.19	2	9576	-3	0	0.0663729	0.0231761
									304	9989.36	4766.48	2715.56	2381.07	T	2	-3	0	0.105083		(-32.085869 9.229049) -> (-32.056946 9.187123)	9412.95	3340.06	5343.79	2397.3	1	9576	-4	0	0.103442	0.167923
									305	8434.96	5373.87	2610.89	2336.42	T	3	-2	0	0.12114		(-32.088146 9.228724) -> (-32.073196 9.215399)	8840.45	2388.62	5901.42	1643.9	4	9576	-1	0	0.0658992	0.186306
									306	5677.12	4164.08	583.832	1942.92	T	7	2	2	0.0891583		(-31.935394 9.224824) -> (-31.921745 9.212799)	9636.96	2553.06	1624.44	2123.86	6	9576	1	1	0.0723878	0.0453151
									307	12437.1	5170.52	2365.02	5377.95	T	1	-4	0	0.115764		(-32.034843 9.223848) -> (-32.025093 9.214424)	4972.97	1494.23	408.9	1428.21	15	9576	10	10	0.0306077	0.00524505
									308	11634.4	5212.58	752.599	2515.81	T	3	-2	0	0.116876		(-31.907444 9.221899) -> (-31.886971 9.205974)	8568.36	1386.51	813.011	1366.54	1	9576	-4	0	0.0263574	0.0185665
									309	3874.05	4450.08	2238.09	2133.4	T	3	-2	0	0.096719		(-31.887619 9.219624) -> (-31.847645 9.193298)	8585.54	3823.77	9751.54	2729.89	3	9576	-2	0	0.122528	0.313225
									310	9166.36	4776.32	552.413	2205.59	T	2	-3	0	0.105343		(-32.091068 9.218974) -> (-32.070919 9.201098)	10520	2692.78	4450.34	2215.19	5	9576	0	0	0.0779012	0.138471
									311	5450.73	4630.89	4479.84	2075.11	T	2	-3	0	0.101499		(-32.062145 9.218324) -> (-32.050446 9.207924)	10789.3	3034.96	803.355	1717.85	5	9576	0	0	0.0914032	0.0182482
									312	10900.5	5313.27	1702.84	2719.96	T	4	-1	0	0.119538		(-31.966919 9.218324) -> (-31.937670 9.196548)	8857.03	3186.54	9689.12	2441.51	4	9576	-1	0	0.0973843	0.311167
									313	9031.83	4153.13	497.352	1918.32	T	3	-2	0	0.0888688		(-31.999420 9.217673) -> (-31.989019 9.212149)	7937.71	2312.26	655.995	1961.02	3	9576	-2	0	0.0628865	0.0133905
									314	8714.31	3107.21	673.401	1747.8	T	6	1	1	0.0612191		(-31.977970 9.216049) -> (-31.966919 9.205324)	5765.69	1383.82	836.736	1211.68	5	9576	0	0	0.0262512	0.0193486
									315	11852.3	5073.1	582.281	2877.2	T	2	-3	0	0.113189		(-32.036797 9.214424) -> (-32.020218 9.200124)	9306.9	2481.22	1056.83	1838.94	4	9576	-1	0	0.0695534	0.0266039
									316	11083.3	5698.49	633.427	2449.26	T	4	-1	0	0.129722		(-32.000393 9.214099) -> (-31.976669 9.200774)	14461	2427.28	1120.91	2094.83	4	9576	-1	0	0.067425	0.0287165
									317	7837.77	5266.73	594.574	2334.55	T	1	-4	0	0.118308		(-31.934420 9.214099) -> (-31.919794 9.201749)	7908.19	3030.15	7779.91	2400.01	4	9576	-1	0	0.0912132	0.24823
									318	16336	5341.97	1318.12	3321.95	T	2	-3	0	0.120297		(-32.024120 9.213449) -> (-32.006893 9.194599)	10491.1	1999.19	984.419	1613.04	1	9576	-4	0	0.0505331	0.024217
									319	7313.46	5164.6	3158.88	2395.43	T	11	6	6	0.115608		(-32.007545 9.213449) -> (-31.997145 9.202724)	5889.08	1984.64	1553.97	1463.54	5	9576	0	0	0.0499589	0.0429921
									320	10660.1	4437.33	4983.83	2376.09	T	2	-3	0	0.0963817		(-31.982519 9.208573) -> (-31.968870 9.197199)	12465.4	2128.03	493.393	1747.15	6	9576	1	1	0.0556166	0.00803035
									321	9034.9	4763.45	2900.27	2205.62	T	3	-2	0	0.105003		(-31.967245 9.205648) -> (-31.952944 9.194599)	9338.92	2215.04	2151.91	1635.82	4	9576	-1	0	0.0590502	0.0627034
									322	13002	5048.36	1605	2471.46	T	1	-4	0	0.112535		(-32.044918 9.205324) -> (-32.022820 9.187774)	7420.88	2759.69	6540.77	1879.93	0	9576	-5	0	0.0805412	0.207382
									323	7181.54	4693.14	542.185	2601.16	T	3	-2	0	0.103144		(-31.978294 9.204999) -> (-31.966270 9.194274)	12247.1	2486.29	560.389	1944.63	3	9576	-2	0	0.0697532	0.0102388
									324	10317.1	4047.37	535.443	2479.99	T	0	-5	0	0.086073		(-31.927269 9.203699) -> (-31.910370 9.187449)	6819.09	3559.91	9001.41	2354.08	9	9576	4	4	0.112117	0.288497
									325	9627.56	4571.03	1895.78	2259.67	T	14	9	9	0.0999164		(-32.008518 9.203049) -> (-31.991295 9.184849)	10846.4	2733.99	2682.65	1797.22	4	9576	-1	0	0.0795273	0.0801991
									326	6333.74	3553.5	462.791	2017.04	T	4	-1	0	0.0730171		(-32.063770 9.202724) -> (-32.050770 9.186799)	11110.8	2774.76	715.629	1959.15	14	9576	9	9	0.081136	0.0153563
									327	8287.98	4878.82	3007.66	2530.4	T	2	-3	0	0.108053		(-32.022820 9.201424) -> (-32.011120 9.189074)	6642.08	2679.71	11703.1	1928.93	0	9576	-5	0	0.0773853	0.377556
									328	6512.1	5033.93	2244.59	2068.22	T	2	-3	0	0.112154		(-32.051094 9.200124) -> (-32.040371 9.185823)	7123.08	2763.64	1273.68	1758.17	3	9576	-2	0	0.0806972	0.0337525
									329	10021.4	4442.55	1059.45	2284.85	T	5	0	0	0.0965198		(-31.971470 9.199799) -> (-31.962046 9.187774)	19308.4	2922.15	699.006	2222.56	3	9576	-2	0	0.0869518	0.0148084
									330	3008.4	3514.17	571.611	1628.6	T	3	-2	0	0.0719774		(-31.991619 9.197848) -> (-31.969845 9.180624)	14835.5	2830.73	1017.7	1791.27	1	9576	-4	0	0.0833445	0.0253141
									331	8885.47	4958.95	1286.39	2329.73	T	0	-5	0	0.110171		(-31.964319 9.197848) -> (-31.950344 9.184849)	16064.2	3733.71	5584.02	2314.73	3	9576	-2	0	0.118975	0.175843
									332	4678.48	3517.7	473.59	1645.01	T	2	-3	0	0.0720705		(-32.002346 9.197199) -> (-31.990644 9.183874)	19027.7	2974.73	1034.46	2167.51	0	9576	-5	0	0.0890264	0.0258665
									333	9092.97	4352.27	1066.57	1986.41	T	4	-1	0	0.0941331		(-31.981220 9.196548) -> (-31.957170 9.173799)	12017.3	2906.74	3205.81	1953.3	3	9576	-2	0	0.0863438	0.097445
									334	6517.64	4325.52	1576.22	2037.75	T	2	-3	0	0.0934261		(-31.915245 9.195899) -> (-31.878195 9.172824)	4263.97	1868.68	3720.19	1444.61	0	9576	-5	0	0.045383	0.114401
									335	4527.21	5614.21	602.791	2381.97	T	3	-2	0	0.127494		(-32.049145 9.194923) -> (-32.026394 9.158849)	9942.81	2891.8	2432.05	1937.84	6	9576	1	1	0.0857544	0.071938
									336	3647.05	3018.37	657.966	1610.69	T	3	-2	0	0.0588703		(-32.018921 9.194274) -> (-32.004944 9.181599)	5799.86	2810.25	5784.21	1785.51	3	9576	-2	0	0.0825365	0.182442
									337	5776.2	4582.29	1465.62	2298.13	T	2	-3	0	0.100214		(-31.872345 9.193624) -> (-31.846344 9.173149)	10620.6	3159.35	6009.88	2331.31	2	9576	-3	0	0.0963113	0.189881
									338	3732.5	4433.03	1036.53	1931.14	T	12	7	7	0.0962682		(-32.061821 9.192649) -> (-32.044594 9.178023)	6983.59	3079.23	5837.44	1915.35	3	9576	-2	0	0.0931501	0.184197
									339	4788.84	3269.3	725.134	1698	T	5	0	0	0.0655039		(-32.078720 9.191998) -> (-32.062145 9.178023)	7915.41	3017.85	4268.6	1943.48	5	9576	0	0	0.0907279	0.13248
									340	1893.64	3018.97	326.93	1331.4	T	2	-3	0	0.0588864		(-31.963020 9.191998) -> (-31.920444 9.167624)	9938.48	2614.74	4731.05	1680.38	1	9576	-4	0	0.0748218	0.147725
									341	6089.88	3984.17	990.544	2097.86	T	3	-2	0	0.0844021		(-31.886644 9.189074) -> (-31.871044 9.171848)	7616.65	2798.38	6942.83	1907.21	1	9576	-4	0	0.082068	0.220636
									342	4568.23	4879.81	911.173	2002.28	T	2	-3	0	0.108079		(-32.000393 9.185174) -> (-31.983820 9.175098)	10837.9	2607.64	1672.51	1519.91	1	9576	-4	0	0.0745416	0.0468997
									343	5762.47	5003.33	3127.91	2387.82	T	0	-5	0	0.111345		(-31.928570 9.184524) -> (-31.912970 9.169574)	7624.82	1543.65	1386.55	1204.81	6	9576	1	1	0.0325579	0.0374732
									344	7693.83	4853.25	2097.03	2282.72	T	4	-1	0	0.107377		(-32.087170 9.184198) -> (-32.069946 9.167298)	6807.45	3195.74	5954.17	1976.8	3	9576	-2	0	0.0977472	0.188044
									345	2481.86	1935.16	321.242	1177.22	T	1	-4	0	0.0302348		(-32.005920 9.183549) -> (-31.990644 9.168599)	9633	2779.38	4323.65	1674.04	6	9576	1	1	0.0813182	0.134294
									346	2619.85	2321.92	450.468	1284.94	T	3	-2	0	0.0404593		(-31.983494 9.183549) -> (-31.969845 9.173473)	11138.9	3635.73	8228.9	2142.12	3	9576	-2	0	0.115109	0.263031
									347	5882.48	5146.03	655.535	2182.34	T	1	-4	0	0.115117		(-32.020218 9.182899) -> (-32.006245 9.170224)	4025.9	3232.54	12282.3	1888.07	0	9576	-5	0	0.0991993	0.396651
									348	3650.65	4179.82	1884.74	1888.21	T	5	0	0	0.0895743		(-32.032246 9.181599) -> (-32.016319 9.157224)	9373.23	2807.2	4892.01	1780.05	2	9576	-3	0	0.0824162	0.15303
									349	6830.09	4726.57	4463.47	2379.14	T	0	-5	0	0.104028		(-31.950344 9.180624) -> (-31.937670 9.165674)	5686.63	2741.64	5207.81	1710.59	8	9576	3	3	0.0798292	0.163441
									350	2103.06	3294.19	378.108	1351.87	T	0	-5	0	0.0661618		(-32.069294 9.180299) -> (-32.052395 9.165998)	6140.25	3000.75	12038.1	1979.96	4	9576	-1	0	0.0900533	0.3886
									351	9023.37	4924.07	1967.77	2390.56	T	1	-4	0	0.109249		(-31.990971 9.178674) -> (-31.976345 9.164699)	9339.35	3281.38	5673.06	1951.38	1	9576	-4	0	0.101126	0.178778
									352	4877.27	3577.5	456.279	1759.98	T	2	-3	0	0.0736514		(-31.976669 9.175749) -> (-31.962694 9.162424)	4118.04	3243.33	7196.18	2003.29	1	9576	-4	0	0.0996252	0.228987
									353	2336.15	1691.55	263.442	1194.53	T	2	-3	0	0.0237947		(-31.872345 9.174449) -> (-31.859671 9.162099)	11980.5	1803.55	1205.64	1329.28	3	9576	-2	0	0.0428132	0.0315094
									354	4514.94	4504.56	1829.06	1987.26	T	3	-2	0	0.0981591		(-32.060844 9.173149) -> (-32.047195 9.157224)	9414.97	2711.93	9380.81	1710.04	3	9576	-2	0	0.0786566	0.301003
									355	5516.31	2468.36	368.287	1507.12	T	8	3	3	0.0443305		(-32.007545 9.172499) -> (-31.991945 9.157549)	8010.72	2882.59	4833.65	1749.08	2	9576	-3	0	0.0853908	0.151107
									356	2800.98	2560.98	417.96	1408.96	T	1	-4	0	0.046779		(-32.024445 9.171524) -> (-32.012745 9.159174)	5025.19	3499.38	9094.46	1914.09	0	9576	-5	0	0.109729	0.291564
									357	2182.3	3690.14	401.151	1503.91	T	1	-4	0	0.0766293		(-31.933119 9.171199) -> (-31.915245 9.156249)	5360.77	1657.47	911.604	1124.56	3	9576	-2	0	0.0370492	0.0218166
									358	2891.21	1889.65	292.253	1210.12	T	3	-2	0	0.0290316		(-31.890545 9.171199) -> (-31.876245 9.155599)	4538.52	2401.6	2684.03	1617.94	3	9576	-2	0	0.0664114	0.0802444
									359	6608.04	4307.26	1163.99	2308.45	T	3	-2	0	0.0929433		(-31.904520 9.170548) -> (-31.890545 9.157224)	6566.38	2798.38	4891.06	1756.46	6	9576	1	1	0.0820679	0.152999
									360	1583.99	2312.62	292.421	1114.99	T	2	-3	0	0.0402134		(-31.996170 9.168274) -> (-31.982845 9.157224)	5474.48	2990.12	5470.66	1800.84	6	9576	1	1	0.089634	0.172106
									361	3730.75	2174.07	350.015	1531.09	T	0	-5	0	0.0365507		(-31.917194 9.167624) -> (-31.902895 9.152023)	8708.83	2967.26	5089.24	2060.31	10	9576	5	5	0.0887318	0.159532
									362	6899.66	4088.54	2028.67	1961.1	T	0	-5	0	0.0871613		(-32.038746 9.165998) -> (-32.025421 9.152999)	5970.81	1982.23	780.67	1068.88	10	9576	5	5	0.0498637	0.0175004
									363	3231.29	5197.65	1353.17	2084.89	T	8	3	3	0.116481		(-31.876894 9.165998) -> (-31.860970 9.150723)	7075.44	3041.11	6799.57	1957.05	4	9576	-1	0	0.091646	0.215913
									364	4336.25	4387.97	843.178	1894.79	T	2	-3	0	0.095077		(-32.069294 9.165674) -> (-32.052071 9.150723)	7457.49	1351.78	809.601	1121.22	2	9576	-3	0	0.0249868	0.0184541
									365	5771.84	4118.45	986.37	1784.15	T	3	-2	0	0.087952		(-32.020218 9.165024) -> (-32.004620 9.148774)	7509.37	2886.62	9914.31	1722.8	1	9576	-4	0	0.0855497	0.31859
									366	4049.49	2571.67	898.922	1401.42	T	0	-5	0	0.0470616		(-31.984470 9.164699) -> (-31.970819 9.153974)	11708.7	3739.49	6228.57	2174.85	11	9576	6	6	0.119203	0.19709
									367	4473	3786.16	1871.89	1742.9	T	10	5	5	0.0791676		(-31.973419 9.161774) -> (-31.960421 9.144874)	6461.48	2642.42	3819.3	1567.04	10	9576	5	5	0.0759141	0.117669
									368	1775.91	2900.16	357.039	1273.88	T	3	-2	0	0.0557453		(-31.865845 9.159174) -> (-31.851219 9.146824)	8512.3	2912.4	5741.58	1997.09	11	9576	6	6	0.0865672	0.181037
									369	4562.32	2585.7	338.853	1336.54	T	0	-5	0	0.0474324		(-32.012096 9.158849) -> (-31.998770 9.147149)	6118.42	1719.1	2085.61	1067.14	5	9576	0	0	0.0394809	0.0605178
									370	8928.68	3844.38	761.303	2229.25	T	1	-4	0	0.0807066		(-31.904194 9.157549) -> (-31.889894 9.143574)	9291.02	2827.37	2343.18	1865.73	5	9576	0	0	0.083212	0.0690086
									371	3817.81	3345.04	618.072	1570.8	T	2	-3	0	0.0675061		(-31.997469 9.156898) -> (-31.983170 9.142599)	7982.29	2838.44	10322.9	1652.92	8	9576	3	3	0.0836486	0.332059
									372	7917.19	5379.44	2033.74	2449.14	T	4	-1	0	0.121287		(-31.982845 9.154624) -> (-31.969521 9.141623)	9911.89	3184.24	7245.33	1682.41	2	9576	-3	0	0.0972937	0.230608
									373	6846.93	4980.75	614.983	2432.52	T	1	-4	0	0.110748		(-31.915895 9.153974) -> (-31.876245 9.125049)	9824.43	3046.94	5377.07	2004.48	4	9576	-1	0	0.0918758	0.16902
									374	6557.99	5576.33	2029.46	2404.76	T	2	-3	0	0.126492		(-31.923370 9.149749) -> (-31.911671 9.131224)	4737.43	1684.02	854.191	1150.82	0	9576	-5	0	0.0380966	0.019924
									375	4409.89	3834.37	614.011	1619.62	T	0	-5	0	0.0804421		(-31.867794 9.148774) -> (-31.851545 9.135448)	11471.5	3243.51	5235.14	2170.45	16	9576	11	11	0.0996325	0.164342
									376	2132.85	2791.64	379.836	1273.44	T	3	-2	0	0.0528765		(-31.874945 9.146173) -> (-31.860319 9.130249)	5658.07	2770.69	4256.83	1880.57	10	9576	5	5	0.0809752	0.132092
									377	7536.56	4477.75	863.739	1850.87	T	2	-3	0	0.0974502		(-31.888596 9.139674) -> (-31.870720 9.113024)	10309.5	2543.87	3853.77	1704.58	10	9576	5	5	0.0720255	0.118805
									378	5996.25	4121.05	1248.59	2202.68	T	3	-2	0	0.0880206		(-31.919470 9.137724) -> (-31.905819 9.123749)	4355.32	2896.62	6108.92	1537.82	11	9576	6	6	0.0859443	0.193146
									379	5916.22	5488.33	1139.1	1919.58	T	2	-3	0	0.124166		(-32.076771 9.137399) -> (-32.025421 9.102949)	6210.08	2838.65	480.343	1246.38	5	9576	0	0	0.083657	0.00760016
									380	9725.26	4875.73	1124.28	2473.47	T	17	12	12	0.107971		(-31.909395 9.133174) -> (-31.895094 9.119524)	4099.64	3715.33	9925.49	1835.17	3	9576	-2	0	0.11825	0.318959
									381	8115.83	4198.16	989.326	2165.59	T	2	-3	0	0.0900592		(-31.895094 9.132849) -> (-31.883070 9.111073)	6794.22	2422.78	4452.53	1576	10	9576	5	5	0.0672471	0.138543
									382	8459.91	4629.04	1283.4	2113.45	T	2	-3	0	0.10145		(-31.958469 9.131874) -> (-31.942869 9.117574)	4773.27	1564.88	574.696	969.731	9	9576	4	4	0.0333958	0.0107105
									383	4948.31	4672.57	1925.6	2101.54	T	3	-2	0	0.102601		(-31.866169 9.129273) -> (-31.848619 9.113024)	8753.49	2462.31	5428.41	1596.9	0	9576	-5	0	0.0688071	0.170713
									384	8429.31	5259.65	950.704	2313.62	T	10	5	5	0.11812		(-32.008194 9.126674) -> (-31.979919 9.108149)	14155.8	2494.62	491.968	1396.76	11	9576	6	6	0.070082	0.00798338
									385	5091.58	3921.6	1421.02	2021.06	T	2	-3	0	0.0827479		(-31.985119 9.126023) -> (-31.970169 9.109124)	11487.5	2276.38	497.454	1263.34	6	9576	1	1	0.0614704	0.00816421
									386	5939.61	4562.26	2119.36	1964.34	T	2	-3	0	0.0996845		(-31.874294 9.125374) -> (-31.857719 9.107823)	7986.85	3364.35	9916.98	1895.68	6	9576	1	1	0.1044	0.318678
									387	9356.37	5205.68	1619.83	2958.65	T	2	-3	0	0.116694		(-31.963020 9.124074) -> (-31.950344 9.113674)	4256.55	1792.69	554.102	1092.59	1	9576	-4	0	0.0423848	0.0100316
									388	9439.17	5180.28	2167.52	2569.96	T	6	1	1	0.116022		(-31.906145 9.123098) -> (-31.889894 9.109124)	9855.3	2307.27	7342.74	1474.24	2	9576	-3	0	0.0626892	0.233819
									389	8339.43	4445.86	593.13	2675.55	T	7	2	2	0.0966072		(-31.970819 9.122449) -> (-31.956194 9.107823)	9653.95	2333.19	637.832	1176.28	4	9576	-1	0	0.0637122	0.0127918
									390	5456.13	2854.93	369.874	2011.43	T	2	-3	0	0.0545498		(-32.017296 9.122124) -> (-32.005596 9.111399)	5728.34	2348.61	752.694	1246.47	0	9576	-5	0	0.0643204	0.0165782
									391	8362.62	4548.98	762.881	2096.11	T	1	-4	0	0.0993335		(-31.940920 9.117249) -> (-31.929544 9.105549)	4144.66	1664.94	616.83	912.8	5	9576	0	0	0.037344	0.0120994
									392	9606.49	4867.36	697.782	2502.43	T	1	-4	0	0.10775		(-31.934744 9.116274) -> (-31.904520 9.092224)	15704.9	2639.94	688.534	1438.65	0	9576	-5	0	0.0758163	0.0144632
									393	7411.41	4611.36	1006.4	2211.53	T	3	-2	0	0.100982		(-31.920771 9.116274) -> (-31.906469 9.103273)	10506.1	1819.37	806.913	1144.44	5	9576	0	0	0.0434373	0.0183655
									394	6812.83	4439.24	1697.44	2314.48	T	1	-4	0	0.0964322		(-31.963995 9.114649) -> (-31.940596 9.101324)	7428.15	2846.54	529.31	1258.98	6	9576	1	1	0.0839682	0.00921435
									395	4736.95	3452.91	684.039	1617.14	T	0	-5	0	0.0703577		(-31.988369 9.113674) -> (-31.976345 9.106198)	13357	2794.57	487.941	1232.1	1	9576	-4	0	0.0819177	0.00785061
									396	6613.5	4013.4	535.279	1924.42	T	3	-2	0	0.0851749		(-32.012421 9.113349) -> (-32.000069 9.104898)	15040.4	2476.71	434.524	1347.24	2	9576	-3	0	0.0693752	0.00608974
									397	6102.68	3390.61	702.611	1756.21	T	4	-1	0	0.068711		(-32.020546 9.113024) -> (-32.008846 9.100348)	4949.16	2521.12	429.536	1165.99	7	9576	2	2	0.0711278	0.0059253
									398	4667.77	5551.76	605.753	2057.75	T	5	0	0	0.125843		(-31.999744 9.112049) -> (-31.987394 9.103273)	6705.64	2640.36	503.72	1163.12	3	9576	-2	0	0.0758329	0.00837077
									399	13412.2	6515.18	782.127	2855.41	T	1	-4	0	0.151312		(-31.989019 9.110748) -> (-31.968870 9.097424)	13434.8	4052.17	585.998	1752.18	3	9576	-2	0	0.131541	0.0110831
									400	6008.7	4165.86	1913.64	2239.17	T	3	-2	0	0.0892052		(-31.977644 9.107823) -> (-31.954569 9.082474)	9641.1	3393.5	3610.18	1548.51	5	9576	0	0	0.105551	0.110775
									401	3096.17	2420.71	529.954	1460.4	T	3	-2	0	0.0430707		(-31.953594 9.106849) -> (-31.931170 9.089623)	11465.1	2923.06	613.814	1377.43	3	9576	-2	0	0.0869877	0.012
									402	7706.54	5119.96	1742.78	2501.33	T	3	-2	0	0.114428		(-32.010143 9.106524) -> (-31.998119 9.095149)	13269.1	2575	514.737	1373.69	3	9576	-2	0	0.0732537	0.00873396
									403	6752.89	3966.01	608.874	2154.18	T	6	1	1	0.083922		(-32.083920 9.105549) -> (-32.046871 9.071749)	11667	4451.86	573.415	2602.6	5	9576	0	0	0.147312	0.0106683
									404	5261.98	4130.37	613.536	1792.78	T	7	2	2	0.0882671		(-31.954245 9.103924) -> (-31.944494 9.094824)	6195.26	3114.68	564.255	1370.53	3	9576	-2	0	0.0945489	0.0103663
									405	6072.94	5109.13	1078.68	1956.37	T	1	-4	0	0.114141		(-31.998446 9.103273) -> (-31.987720 9.087024)	10480.7	5327	796.744	1893.19	9	9576	4	4	0.181844	0.0180303
									406	6911.06	4547.05	1394.51	3626.3	T	5	0	0	0.0992824		(-31.868771 9.102299) -> (-31.850571 9.085073)	7002.29	1422.35	495.681	975.541	0	9576	-5	0	0.0277716	0.00810576
									407	7393.68	4466.18	896.31	2166.07	T	0	-5	0	0.0971446		(-31.988045 9.100348) -> (-31.976345 9.088324)	12106.2	3058.93	514.727	1259.5	7	9576	2	2	0.0923489	0.00873363
									408	6343.9	4669.62	3376.41	2243.89	T	5	0	0	0.102523		(-32.022495 9.100024) -> (-32.010143 9.087998)	3923.5	3009.94	538.29	1178.43	23	9576	18	18	0.0904158	0.00951036
									409	6888.87	4522.32	1011.89	2261.21	T	6	1	1	0.0986287		(-32.014046 9.096774) -> (-31.998119 9.085399)	14656.1	3201.91	635.586	1463.84	5	9576	0	0	0.0979909	0.0127177
									410	6053.72	4053.32	600.797	1967.93	T	9	4	4	0.0862301		(-31.875919 9.096124) -> (-31.862595 9.083124)	8450.68	1710.28	506.752	1015.84	6	9576	1	1	0.039133	0.00847072
									411	4310.1	3899.7	561.865	2033.35	T	3	-2	0	0.0821692		(-31.889570 9.095798) -> (-31.875919 9.082799)	9132.7	2179.57	587.371	1218.41	6	9576	1	1	0.0576504	0.0111283
									412	4530.61	3822.3	1016.8	2002.99	T	4	-1	0	0.080123		(-31.914919 9.095473) -> (-31.899321 9.082799)	5996.54	2431.12	715.923	1153.83	3	9576	-2	0	0.0675764	0.015366
									413	5251.68	4503.48	648.002	1655.34	T	4	-1	0	0.0981305		(-31.934744 9.093849) -> (-31.911671 9.081499)	8117.11	3311.43	763.826	1377.04	4	9576	-1	0	0.102312	0.0169452
									414	3543.41	4514.4	979.735	1840.47	T	8	3	3	0.0984193		(-32.092045 9.092548) -> (-32.081646 9.076624)	10990.7	4607.38	589.857	2624.95	6	9576	1	1	0.153449	0.0112103
									415	1962.11	3069.57	409.662	1322.96	T	0	-5	0	0.0602239		(-32.015018 9.091574) -> (-31.995520 9.071098)	12523.5	2572.88	520.489	1345.08	8	9576	3	3	0.0731702	0.00892358
									416	5489.62	5256.85	777.093	2048.09	T	1	-4	0	0.118046		(-31.896719 9.090274) -> (-31.883070 9.075974)	5857.5	2791.48	645.127	1323.17	6	9576	1	1	0.0817957	0.0130322
									417	6362.08	4240.3	1337.58	1980.58	T	18	13	13	0.0911733		(-31.958796 9.088974) -> (-31.944170 9.072074)	6339.14	2850.94	6448.4	1542.43	8	9576	3	3	0.0841421	0.204337
									418	6090.16	4412.21	4463.06	2052.59	T	9	4	4	0.0957177		(-32.025421 9.087998) -> (-32.013721 9.074999)	11767.4	2553.77	572.459	1198.72	6	9576	1	1	0.072416	0.0106367
									419	7779.31	4543.67	533.615	1939.29	T	4	-1	0	0.0991931		(-31.988045 9.087349) -> (-31.970495 9.070449)	7628.65	3243.09	4900.24	1577.49	9	9576	4	4	0.0996159	0.153302
									420	6837.35	4638.73	1045.16	2866	T	9	4	4	0.101706		(-31.946770 9.087349) -> (-31.937670 9.075324)	4955.11	2271.02	3850.48	1296.79	3	9576	-2	0	0.061259	0.118696
									421	5685.84	4432.1	1550.83	1927.29	T	3	-2	0	0.0962436		(-31.882744 9.087024) -> (-31.869095 9.076299)	18478	2974.1	620.06	1477.45	0	9576	-5	0	0.0890017	0.0122059
									422	2285.38	2323.36	323.32	1193.82	T	1	-4	0	0.0404972		(-32.037121 9.085399) -> (-32.024445 9.071424)	4945.91	2613.17	445.076	1046.19	1	9576	-4	0	0.0747599	0.00643759
									423	2910.09	2419.38	1188.54	1345.92	T	9	4	4	0.0430356		(-31.936695 9.083448) -> (-31.921419 9.069798)	8877.89	3644.71	6746.13	2015.22	4	9576	-1	0	0.115463	0.214151
									424	4255.77	4224.82	574.97	1992.88	T	8	3	3	0.0907639		(-31.921419 9.083124) -> (-31.906796 9.069798)	8752.86	3362.8	2258.48	1766.66	1	9576	-4	0	0.104339	0.0662165
									425	6098.11	3862.5	487.374	1939.8	T	8	3	3	0.0811857		(-31.880795 9.083124) -> (-31.860970 9.067524)	5453.73	2615.02	685.226	1220.03	3	9576	-2	0	0.0748327	0.0143541
									426	4281.54	3139.23	669.661	1555.16	T	0	-5	0	0.0620654		(-32.007221 9.082799) -> (-31.995844 9.072723)	8800.54	2303.96	456.755	1195.4	3	9576	-2	0	0.0625589	0.00682257
									427	3677.12	3106.8	397.737	1442.08	T	0	-5	0	0.0612082		(-31.994219 9.082799) -> (-31.975695 9.055499)	5730.41	2265.92	807.014	1109.03	7	9576	2	2	0.0610578	0.0183688
									428	3818.24	2978.58	450.704	1956.22	T	6	1	1	0.0578186		(-32.005920 9.080523) -> (-31.994545 9.069149)	4398.56	2028.62	557.434	1047.88	5	9576	0	0	0.0516943	0.0101415
									429	7864.78	4500.18	2826.25	3022.21	T	3	-2	0	0.0980435		(-31.910694 9.078898) -> (-31.895420 9.064274)	5291.69	3185.53	2191.73	1768.48	0	9576	-5	0	0.0973443	0.0640159
									430	4671.02	4208.23	3442.57	2074.26	T	5	0	0	0.0903253		(-32.091396 9.078574) -> (-32.084244 9.067524)	6496.22	3669.54	464.342	1816.33	16	9576	11	11	0.116443	0.00707269
									431	3674.35	3799.31	1784.73	1602.56	T	2	-3	0	0.0795154		(-32.004620 9.078574) -> (-31.990971 9.061998)	6752.16	2669.92	599.617	1217.36	10	9576	5	5	0.0769992	0.011532
									432	8433.87	4286.94	541.287	2028.47	T	3	-2	0	0.0924061		(-32.085869 9.077599) -> (-32.069294 9.064923)	9338.04	3100.47	457.769	1634.08	2	9576	-3	0	0.093988	0.00685601
									433	4364.46	3615.44	553.945	2623.23	T	5	0	0	0.0746546		(-31.950020 9.077599) -> (-31.934744 9.064274)	4403.05	4166.9	8645.4	2094.55	8	9576	3	3	0.136068	0.276761
									434	5931.38	4061.04	2140.29	2169.19	T	0	-5	0	0.0864343		(-31.871044 9.077599) -> (-31.852520 9.064274)	8877.51	3005.33	498.603	1542.63	2	9576	-3	0	0.090234	0.00820211
									435	6454.34	4469.66	1928.75	2465.4	T	1	-4	0	0.0972364		(-31.974070 9.076624) -> (-31.950670 9.054199)	4793.68	2885.94	3499.84	1521.5	3	9576	-2	0	0.0855231	0.107138
									436	7051.05	4375.43	2717.14	2263.36	T	10	5	5	0.0947456		(-32.078396 9.076299) -> (-32.021843 9.046399)	7586.14	6492.59	678.967	2329.15	1	9576	-4	0	0.227837	0.0141478
									437	2328.18	2395.47	546.017	1236.01	T	9	4	4	0.0424035		(-32.025421 9.075648) -> (-32.008846 9.067199)	5581.71	2404.44	408.79	1198.13	12	9576	7	7	0.0665236	0.0052414
									438	4019.81	3451.14	629.964	1607.57	T	5	0	0	0.070311		(-31.923370 9.073699) -> (-31.910370 9.061349)	10999.8	3423.83	2321.66	1925.54	2	9576	-3	0	0.106748	0.068299
									439	6595.18	4374.83	620.154	2775.28	T	6	1	1	0.0947297		(-31.932470 9.071424) -> (-31.919794 9.060373)	7798.49	3623.55	7618.21	1952.73	8	9576	3	3	0.114628	0.242899
									440	5940.3	4094.42	944.664	2003.68	T	2	-3	0	0.0873168		(-32.025421 9.070774) -> (-32.006569 9.056474)	7950.99	2465.82	479.318	1180.64	3	9576	-2	0	0.0689454	0.00756635
									441	5279.56	7010.91	649.91	2184.05	T	0	-5	0	0.164417		(-31.952295 9.069798) -> (-31.938320 9.057448)	6712.34	2899.25	4123.48	1711.43	7	9576	2	2	0.0860484	0.127696
									442	8069.8	4398.15	927.827	2309.98	T	10	5	5	0.0953462		(-31.875595 9.065899) -> (-31.865520 9.052574)	2734.23	2202.21	535.474	1335.95	2	9576	-3	0	0.0585437	0.00941755
									443	7731.17	3859.69	2010.32	2116.24	T	2	-3	0	0.0811115		(-31.937994 9.065574) -> (-31.920120 9.047374)	8155.41	3599.14	4007.29	1684.83	1	9576	-4	0	0.113665	0.123866
									444	8973.01	4613.06	2502.19	2358.79	T	0	-5	0	0.101028		(-31.866495 9.065574) -> (-31.811569 9.037949)	13443.9	3658.16	571.657	2301.47	5	9576	0	0	0.115994	0.0106103
									445	6200.77	4395.47	1780.36	2038.61	T	4	-1	0	0.0952752		(-31.910694 9.064274) -> (-31.895420 9.049648)	6148.09	3211.61	2705.34	1738.94	6	9576	1	1	0.0983736	0.080947
									446	3599.12	4390.45	6958.83	1844.95	T	5	0	0	0.0951426		(-31.965620 9.063949) -> (-31.952295 9.049324)	10208	3127.82	10831.6	1881.66	5	9576	0	0	0.0950672	0.348829
									447	5599.75	4962.57	5812.48	2425.47	T	5	0	0	0.110267		(-31.920444 9.062974) -> (-31.909395 9.049973)	4736.75	3111.77	3275.32	1756.23	5	9576	0	0	0.0944341	0.0997364
									448	6532.47	3722.97	613.653	1800.49	T	3	-2	0	0.0774971		(-32.033871 9.059399) -> (-32.015347 9.050299)	4815.25	2904.59	597.59	1186.8	12	9576	7	7	0.0862587	0.0114652
									449	2989.07	3507.93	1978.61	1546.41	T	3	-2	0	0.0718123		(-31.958469 9.058749) -> (-31.942221 9.042824)	7636.18	2906.21	7555.69	1606.75	5	9576	0	0	0.0863229	0.240839
									450	4929.19	4059.73	1994.04	1885.95	T	8	3	3	0.0863998		(-31.994219 9.058424) -> (-31.979919 9.044449)	7586.78	2602.05	2409.22	1263.46	5	9576	0	0	0.074321	0.0711856
									451	6329.92	3766.84	737.579	1833.3	T	10	5	5	0.0786569		(-31.945145 9.058424) -> (-31.937994 9.047049)	3203.84	3829.49	8362.48	1975.48	1	9576	-4	0	0.122754	0.267434
									452	8493.84	4618.61	1216.72	2396.22	T	8	3	3	0.101174		(-32.093346 9.057774) -> (-32.067020 9.035024)	7505.53	8086.99	837.238	2745.99	7	9576	2	2	0.29075	0.0193652
									453	4960.93	3623.57	545.899	1897.28	T	9	4	4	0.0748694		(-31.992596 9.055499) -> (-31.975044 9.031124)	4136.5	4307.4	9324.37	1800.63	2	9576	-3	0	0.141612	0.299143
									454	5310.52	4613.78	652.637	2035.86	T	10	5	5	0.101046		(-31.976345 9.054849) -> (-31.960745 9.039248)	5272.77	3788.42	5301.5	1746.43	5	9576	0	0	0.121134	0.166529
									455	6536.59	4225.21	2626.16	2331.14	T	4	-1	0	0.0907742		(-31.937019 9.049973) -> (-31.919146 9.035674)	5768.05	3348.99	7055.22	1688.89	11	9576	6	6	0.103794	0.224341
									456	4856.06	3898.9	1638.06	2048.58	T	6	1	1	0.0821479		(-31.881121 9.049973) -> (-31.864870 9.036649)	8468.16	2110.6	612.58	1156.46	1	9576	-4	0	0.0549292	0.0119593
									457	8115.74	4406	1141.56	2626.9	T	1	-4	0	0.0955537		(-32.068970 9.048024) -> (-32.056946 9.038274)	3350.97	3441.85	530.436	1605.57	4	9576	-1	0	0.107459	0.00925146
									458	7410.09	4248.43	2684.85	2225.47	T	0	-5	0	0.0913882		(-31.950344 9.047049) -> (-31.931820 9.033073)	7278.54	2872.89	5230.35	1597.7	2	9576	-3	0	0.085008	0.164184
									459	4777.26	4021.61	663.792	1705.41	T	2	-3	0	0.0853919		(-31.867794 9.046074) -> (-31.855120 9.034373)	2973.27	2599.7	456.887	1279.39	3	9576	-2	0	0.0742283	0.00682692
									460	2635.07	2559.67	457.437	1384.72	T	1	-4	0	0.0467443		(-31.919146 9.045749) -> (-31.894770 9.020074)	5656.22	2912.52	5140.45	1634.59	0	9576	-5	0	0.0865716	0.16122
									461	6614.28	4337.81	1234.95	2411.2	T	11	6	6	0.0937508		(-31.892820 9.044449) -> (-31.877871 9.027874)	8157.66	2767.47	3938.01	1668.16	2	9576	-3	0	0.0808483	0.121582
									462	7430.26	4236.71	2649.95	2246.92	T	0	-5	0	0.0910784		(-32.023468 9.043149) -> (-32.010143 9.025924)	7497.58	3318.91	5677.04	1606.89	0	9576	-5	0	0.102608	0.178909
									463	7872.16	4280.31	3025.53	2351.98	T	3	-2	0	0.0922309		(-32.012096 9.042499) -> (-32.000721 9.026898)	5692.3	3714.41	6079.32	1718.63	3	9576	-2	0	0.118214	0.19217
									464	5215.27	3713.93	1549.1	2360.67	T	5	0	0	0.0772581		(-31.972120 9.040874) -> (-31.951645 9.025273)	6648.56	3076.79	6287.07	1845.12	3	9576	-2	0	0.0930536	0.199019
									465	4524.07	3417.98	987.503	1645.06	T	15	10	10	0.0694343		(-32.035820 9.040548) -> (-32.020218 9.023973)	6310.74	2879.9	4884.53	1533.61	12	9576	7	7	0.0852846	0.152784
									466	4300.78	2734.43	406.31	1394.39	T	2	-3	0	0.0513643		(-31.950344 9.038599) -> (-31.937346 9.030474)	4766.77	4112.08	6801.79	1736.01	5	9576	0	0	0.133905	0.215986
									467	5955.72	4311.36	782.929	2075.21	T	10	5	5	0.0930517		(-31.877544 9.037623) -> (-31.865845 9.028523)	3183.6	2424.14	539.771	1158.44	3	9576	-2	0	0.0673011	0.00955919
									468	3692.23	3681.64	1624.66	1687.29	T	0	-5	0	0.0764045		(-31.981544 9.036974) -> (-31.965944 9.021374)	4869.82	3036.64	4468.67	1491.06	6	9576	1	1	0.0914696	0.139075
									469	7363.32	4426.88	1421.92	2969.08	T	10	5	5	0.0961055		(-31.928246 9.036974) -> (-31.912645 9.024299)	5490.46	3036.77	5865.7	1668.47	10	9576	5	5	0.0914746	0.185128
									470	6069.5	4107.58	2765.6	2094.9	T	0	-5	0	0.0876647		(-31.894445 9.035024) -> (-31.869419 9.014548)	6419.06	2747.75	2138.01	1391.49	10	9576	5	5	0.0800703	0.0622452
									471	6730.79	4686.67	1545.53	2379.6	T	10	5	5	0.102973		(-32.047520 9.034698) -> (-32.034519 9.023649)	2927.53	2206.13	2190.69	1361.01	0	9576	-5	0	0.0586987	0.0639817
									472	6330.75	3950.36	1566.47	3088.55	T	5	0	0	0.0835084		(-31.868120 9.034049) -> (-31.851870 9.023973)	5583.23	2329.05	451.363	1446.64	4	9576	-1	0	0.0635487	0.00664482
									473	2818.06	3589.95	521.597	1572.65	T	1	-4	0	0.0739807		(-31.952620 9.033724) -> (-31.938320 9.017798)	6594.69	3245.98	8492.63	1838.75	2	9576	-3	0	0.0997298	0.271725
									474	4631.38	3927.02	600.549	2122.76	T	6	1	1	0.0828913		(-32.005920 9.031124) -> (-31.989994 9.014548)	6729.09	3427.29	5093.41	1819.71	0	9576	-5	0	0.106884	0.15967
									475	3569.25	2975.06	754.705	1693.39	T	5	0	0	0.0577254		(-31.961069 9.030149) -> (-31.951645 9.020723)	3428.66	1929.66	2974.45	1132.29	4	9576	-1	0	0.0477893	0.0898183
									476	5927.85	4248.68	1060.81	2029.29	T	3	-2	0	0.0913948		(-31.929220 9.029823) -> (-31.908745 9.014224)	5572.44	2391.03	2777.79	1325.89	2	9576	-3	0	0.0659944	0.0833354
									477	4262.48	3292.27	1204.31	1727.25	T	8	3	3	0.0661112		(-31.874620 9.028849) -> (-31.852520 9.011623)	8406.71	2351.13	532.157	1266.22	1	9576	-4	0	0.0644201	0.00930819
									478	6316.24	3995	1656.4	2160.66	T	4	-1	0	0.0846884		(-32.050446 9.026249) -> (-32.030296 9.009998)	6231.87	3196.32	4343.14	1910.49	4	9576	-1	0	0.0977704	0.134937
									479	3936.18	4027.76	1316.22	1859.66	T	8	3	3	0.0855546		(-31.970495 9.025273) -> (-31.956194 9.017798)	6885.3	2300.15	2675.01	1288.1	4	9576	-1	0	0.0624086	0.0799471
									480	7610.22	4788.33	1289.49	2495.82	T	2	-3	0	0.105661		(-32.030296 9.024624) -> (-32.017620 9.014548)	6413.33	3960.17	6855.68	2125.98	13	9576	8	8	0.127911	0.217763
									481	6078.96	4063.69	685.251	2119.57	T	0	-5	0	0.0865044		(-32.020870 9.023649) -> (-31.979919 8.983349)	5997.62	3500.52	5552.42	2115.91	15	9576	10	10	0.109774	0.174801
									482	3927.59	3907.82	533.313	1784.21	T	4	-1	0	0.0823839		(-31.991619 9.023649) -> (-31.978945 9.010324)	2317.55	2419.62	4553.78	1416.09	10	9576	5	5	0.0671227	0.141881
									483	6193.43	3551.03	2342.9	2025.51	T	1	-4	0	0.0729518		(-31.962046 9.020723) -> (-31.930195 8.989524)	6729.19	2650.12	2845.61	2018.76	16	9576	11	11	0.0762178	0.0855711
									484	8185.97	4302.49	810.004	2428.57	T	10	5	5	0.0928173		(-31.971794 9.020074) -> (-31.958796 9.006424)	8951.73	3267.8	5993.68	2009.36	1	9576	-4	0	0.100591	0.189347
									485	6069.48	4264.67	1214.5	2038.97	T	4	-1	0	0.0918173		(-31.856421 9.232624) -> (-31.833670 9.219298)	11018.5	3836.73	7667.43	2156.3	9	9576	4	4	0.12304	0.244522
									486	5851.65	4716.56	1867.85	2082.77	T	1	-4	0	0.103764		(-31.835295 9.230023) -> (-31.818396 9.221249)	21717.6	3050	2340	2054.83	2	9576	-3	0	0.0919968	0.0689035
									487	4635.3	4829.63	838.646	1798.39	T	6	1	1	0.106753		(-31.822620 9.227424) -> (-31.793369 9.198499)	7962.68	3658.02	7432.97	2057.38	6	9576	1	1	0.115988	0.236793
									488	4730.06	4048.57	634.689	2291.11	T	2	-3	0	0.0861047		(-31.826845 9.224499) -> (-31.818720 9.215399)	5214.98	3074.54	9790.17	1783.16	14	9576	9	9	0.0929649	0.314498
									489	7916.73	4669.34	1294.5	2391.5	T	1	-4	0	0.102515		(-31.795321 9.223848) -> (-31.780369 9.208249)	8096.86	3284.67	6567.98	1895.35	4	9576	-1	0	0.101256	0.208279
									490	4785.47	3928.23	484.568	2484.31	T	5	0	0	0.0829235		(-31.838869 9.223199) -> (-31.822945 9.206948)	10238.4	3141.33	4039.39	1888.63	14	9576	9	9	0.0956005	0.124924
									491	4331.27	3779.37	935.422	1742.34	T	4	-1	0	0.0789882		(-31.859344 9.221574) -> (-31.847321 9.212474)	15975.6	2978.84	6184.49	2239.72	6	9576	1	1	0.0891886	0.195637
									492	4686.62	3771.07	862.714	1927.8	T	0	-5	0	0.0787687		(-31.759895 9.220274) -> (-31.743969 9.210198)	5715.2	2221.33	6799.7	1406.85	5	9576	0	0	0.0592981	0.215917
									493	5885.25	4137.2	2294.13	2511.04	T	0	-5	0	0.0884477		(-31.847969 9.219298) -> (-31.838221 9.209874)	12338.4	2678.3	1765.2	1973.65	16	9576	11	11	0.0773297	0.0499552
									494	4919.6	3951.6	3261.21	2234.8	T	6	1	1	0.0835411		(-31.790119 9.216373) -> (-31.770945 9.200449)	7847.45	2093.01	4614.15	1346.71	26	9576	21	21	0.054235	0.143871
									495	5362.31	4509.13	1167.63	1957.28	T	0	-5	0	0.0982799		(-31.758921 9.214424) -> (-31.739420 9.195899)	4881.74	3286.26	9691.59	1558.18	13	9576	8	8	0.101319	0.311248
									496	4591.64	5150	554.848	2113.83	T	5	0	0	0.115222		(-31.848946 9.212474) -> (-31.834644 9.201098)	13730	2934.2	1267.3	2027.04	13	9576	8	8	0.0874274	0.0335421
									497	5550.16	5114.08	659.763	2699.96	T	0	-5	0	0.114272		(-31.775820 9.212149) -> (-31.755995 9.191349)	12308.7	3041.89	6195.82	1800.17	8	9576	3	3	0.0916765	0.19601
									498	6442.28	4622.94	1690.64	2151	T	10	5	5	0.101289		(-31.843744 9.208899) -> (-31.822620 9.181273)	10430.9	3473.99	5514.96	2240	12	9576	7	7	0.108727	0.173566
									499	3311.03	4304.04	535.111	1722.33	T	6	1	1	0.0928582		(-31.854795 9.205324) -> (-31.842770 9.190699)	8609.21	4128.63	6251.14	2937.66	3	9576	-2	0	0.134558	0.197834
									500	6508.58	4167.76	1936.46	2220.93	T	9	4	4	0.0892554		(-31.713419 9.205324) -> (-31.700420 9.190049)	5592.46	8122.7	25193.5	3190.59	10	9576	5	5	0.292159	0.822267
									501	4700.98	4235.89	663.23	1923.22	T	0	-5	0	0.0910567		(-31.809296 9.203374) -> (-31.774519 9.178674)	10744	3286.8	6121.77	2064.76	10	9576	5	5	0.101341	0.19357
									502	7181.43	4475.92	2147.62	3441.97	T	1	-4	0	0.0974021		(-31.828794 9.201424) -> (-31.812870 9.186149)	8790.64	2935.27	10183.3	2235.19	16	9576	11	11	0.0874695	0.327458
									503	5843.28	3831.95	736.348	2127.7	T	5	0	0	0.0803781		(-31.761845 9.200124) -> (-31.751444 9.190373)	3771.81	5522.66	7665.27	1881.7	13	9576	8	8	0.189565	0.244451
									504	6218.29	4413.65	513.721	2316.68	T	3	-2	0	0.0957557		(-31.704645 9.198499) -> (-31.692295 9.187449)	18396	12606.4	30585	5092.46	5	9576	0	0	0.469079	1
									505	6087.9	4135.8	3338.88	2245.29	T	0	-5	0	0.0884107		(-31.699770 9.197848) -> (-31.679619 9.180624)	23045.2	8577.57	21615.9	4543.94	12	9576	7	7	0.310108	0.704332
									506	4432.79	3890.18	963.553	1654.45	T	5	0	0	0.0819175		(-31.809944 9.193298) -> (-31.798571 9.184198)	5609.61	2551.73	7970.6	1899.17	1	9576	-4	0	0.0723356	0.254516
									507	4700.39	3930.31	1234.28	1942.87	T	2	-3	0	0.0829783		(-31.793045 9.192974) -> (-31.761845 9.160149)	8463.23	3447.09	5582.18	2145.01	14	9576	9	9	0.107665	0.175782
									508	5452.42	4283.79	966.249	2188.67	T	4	-1	0	0.0923228		(-31.712770 9.190049) -> (-31.698469 9.175098)	9504.76	3439.31	13385.7	2128.95	3	9576	-2	0	0.107358	0.433024
									509	4315.61	3766.47	1012.97	1653.44	T	1	-4	0	0.0786471		(-31.689369 9.189724) -> (-31.676695 9.175749)	7207.87	2159.45	9040.53	1756.58	1	9576	-4	0	0.0568565	0.289786
									510	4653.99	3588.07	972.272	2224.78	T	10	5	5	0.0739309		(-31.847321 9.188748) -> (-31.830420 9.173473)	9610.83	2131.56	2824.15	1520.45	17	9576	12	12	0.0557562	0.0848637
									511	4984.24	4544.73	642.154	2297.19	T	0	-5	0	0.0992212		(-31.821644 9.188424) -> (-31.799219 9.169899)	9884.44	2815.01	918.913	1841.86	4	9576	-1	0	0.0827244	0.0220576
									512	6875.05	4270.77	1128.93	1932.47	T	1	-4	0	0.0919787		(-31.829445 9.186149) -> (-31.817745 9.176398)	6026.21	1922.68	995.447	1356.13	13	9576	8	8	0.0475141	0.0245805
									513	4721.25	3664.01	715.119	1741.69	T	0	-5	0	0.0759383		(-31.688070 9.186149) -> (-31.660770 9.165674)	9400.13	3178.63	989.652	1492.15	3	9576	-2	0	0.0970721	0.0243895
									514	4286.9	3965.31	680.43	1898.71	T	1	-4	0	0.0839036		(-31.801170 9.185823) -> (-31.796295 9.178674)	5511.93	2389.94	7866.76	1895.37	5	9576	0	0	0.0659513	0.251093
									515	7584.6	4044.69	2169.77	2255.58	T	7	2	2	0.0860022		(-31.770945 9.181599) -> (-31.756969 9.165998)	5648.39	2729.24	6229.06	1707.31	13	9576	8	8	0.0793396	0.197106
									516	4630.02	3476.23	670.555	2071.8	T	1	-4	0	0.0709743		(-31.698795 9.180949) -> (-31.687420 9.171199)	5398.4	1988.43	8214.84	1839.51	10	9576	5	5	0.0501085	0.262567
									517	4952.4	4256.04	1240.31	2378.92	T	6	1	1	0.0915894		(-31.789471 9.180299) -> (-31.781345 9.170224)	7498.7	2772.78	4915.15	2146.22	2	9576	-3	0	0.0810577	0.153793
									518	5448.13	3172.4	1187.05	1779.78	T	7	2	2	0.0629424		(-31.843420 9.179324) -> (-31.816444 9.165349)	10627	2901.53	4385.68	1832.66	0	9576	-5	0	0.0861382	0.136339
									519	3865.24	3723.93	2037.99	1584.82	T	4	-1	0	0.0775224		(-31.802145 9.178999) -> (-31.789795 9.170874)	6326.98	3420.86	849.267	1651.94	0	9576	-5	0	0.10663	0.0197617
									520	4861.28	4260.01	2197.05	1861.47	T	3	-2	0	0.0916943		(-31.860970 9.177049) -> (-31.845369 9.158849)	7977.04	3252.12	7311.99	1942.14	6	9576	1	1	0.0999719	0.232805
									521	3808.1	3660.99	761.829	1483.79	T	3	-2	0	0.0758586		(-31.711470 9.175424) -> (-31.695219 9.163074)	6875.28	1855.68	1271.71	1108.36	0	9576	-5	0	0.0448702	0.0336875
									522	3984.5	4461.21	920.044	1800.71	T	4	-1	0	0.0970131		(-31.826845 9.174449) -> (-31.798244 9.145199)	10754.7	3229.54	3572.56	1971.99	0	9576	-5	0	0.0990811	0.109535
									523	6824.42	3263.82	426.258	1871.55	T	9	4	4	0.065359		(-31.681894 9.173473) -> (-31.666620 9.160149)	6975.43	1481.88	956.336	1158.1	8	9576	3	3	0.0301204	0.0232912
									524	4731.79	4168.63	3066.31	2117.92	T	3	-2	0	0.0892785		(-31.700420 9.170874) -> (-31.687096 9.159174)	3507.82	10089.1	1256.71	3276.32	2	9576	-3	0	0.369752	0.0331929
									525	4851.72	3297.77	438.587	1666.13	T	0	-5	0	0.0662567		(-31.670195 9.170874) -> (-31.655895 9.155273)	4232.56	1595.58	704.822	1231.62	3	9576	-2	0	0.0346071	0.0150001
									526	5014.54	3989.92	597.686	2088.93	T	7	2	2	0.0845543		(-31.801819 9.170548) -> (-31.788494 9.150723)	16471.2	2846.77	1296.62	1842.04	2	9576	-3	0	0.0839776	0.0345086
									527	5130.28	3830.63	1089.81	1845.94	T	11	6	6	0.0803431		(-31.842119 9.168923) -> (-31.821644 9.135448)	12339.3	2950.43	3525.52	1823.44	7	9576	2	2	0.0880678	0.107984
									528	5498.8	4055.73	612.587	2018.77	T	1	-4	0	0.0862939		(-31.649395 9.167949) -> (-31.636395 9.154624)	2605.54	3314.71	5091.04	2234.83	6	9576	1	1	0.102442	0.159592
									529	5197.02	4402.63	603.685	3568.65	T	3	-2	0	0.0954646		(-31.656870 9.166974) -> (-31.641270 9.148124)	8477.87	2379.23	3741.83	2372.86	2	9576	-3	0	0.065529	0.115115
									530	3203.52	3587.33	426.534	1559.18	T	6	1	1	0.0739114		(-31.782320 9.166324) -> (-31.774845 9.155273)	14100.3	2876.77	1205.08	2246.66	0	9576	-5	0	0.0851611	0.0314912
									531	4439.92	4274.25	3334.08	2020.34	T	8	3	3	0.0920706		(-31.717646 9.165998) -> (-31.699770 9.148449)	6418.64	4616.87	786.866	1758.22	3	9576	-2	0	0.153823	0.0177047
									532	3891.08	4181.14	2579.91	1830.82	T	6	1	1	0.0896091		(-31.766396 9.165349) -> (-31.752745 9.152349)	2851.23	2184.21	6302.7	1557.35	4	9576	-1	0	0.0578338	0.199534
									533	4329.66	3796.42	5459.17	1851.78	T	0	-5	0	0.0794387		(-31.789471 9.165024) -> (-31.781994 9.151049)	7471.16	4765.97	1518.7	2034.18	1	9576	-4	0	0.159707	0.0418297
									534	4394.59	4066.58	1944.04	2147.66	T	2	-3	0	0.0865808		(-31.855770 9.163399) -> (-31.840820 9.147149)	11244.4	3075.17	4997.18	1954.46	2	9576	-3	0	0.0929897	0.156497
									535	5392.13	4087.02	1269.58	1754.12	T	8	3	3	0.0871212		(-31.784595 9.161774) -> (-31.766720 9.137399)	11154.9	3746.5	5361.16	2444.02	1	9576	-4	0	0.11948	0.168496
									536	5765.8	4367.4	520.42	1974.71	T	1	-4	0	0.0945333		(-31.849920 9.160149) -> (-31.837244 9.143899)	13148.4	2845.5	3725.92	1944.73	2	9576	-3	0	0.0839272	0.11459
									537	5596.39	4324.27	1334.86	2140.53	T	2	-3	0	0.0933929		(-31.643219 9.158849) -> (-31.623720 9.133174)	9079.27	2539.34	2120.97	1926.41	6	9576	1	1	0.0718468	0.0616832
									538	6603.57	4276.81	1721.36	2492.28	T	6	1	1	0.0921384		(-31.771919 9.158198) -> (-31.761845 9.146824)	2471.42	4578.68	11640.7	2087.93	10	9576	5	5	0.152317	0.375501
									539	6496.82	4434.6	1989.16	2653.25	T	1	-4	0	0.0963097		(-31.807995 9.157874) -> (-31.791420 9.143899)	5633.16	3326.29	5042.06	2003.97	3	9576	-2	0	0.102899	0.157977
									540	3302.91	3257.07	701.809	1915.12	T	2	-3	0	0.0651805		(-31.679619 9.156898) -> (-31.646795 9.119199)	8305.28	2272.35	941.939	3131.1	0	9576	-5	0	0.0613117	0.0228166
									541	4924	4245.22	1520.72	2070.51	T	5	0	0	0.0913033		(-31.828470 9.155273) -> (-31.817419 9.143899)	3794.7	3318.17	3478.36	1741.52	3	9576	-2	0	0.102578	0.10643
									542	4506.27	5498.23	553.653	1865.73	T	2	-3	0	0.124428		(-31.630545 9.153648) -> (-31.606171 9.118548)	8827.51	2111.79	1669.5	1736.92	1	9576	-4	0	0.054976	0.0468007
									543	6066.04	3772.94	438.091	2037.52	T	3	-2	0	0.0788181		(-31.728371 9.153324) -> (-31.710819 9.134474)	4299.78	1302.33	636.136	973.976	3	9576	-2	0	0.0230355	0.0127359
									544	5541.09	4684	634.111	2457.89	T	6	1	1	0.102903		(-31.777121 9.152999) -> (-31.749170 9.132198)	5979.41	2332.43	7888.97	1744.52	6	9576	1	1	0.0636822	0.251825
									545	5326.61	3909.18	504.645	2567.38	T	0	-5	0	0.0824196		(-31.792395 9.150723) -> (-31.777445 9.134149)	8084.03	3100.71	5595.78	1968.98	3	9576	-2	0	0.0939975	0.17623
									546	3735.87	3560.28	413.833	1838.87	T	2	-3	0	0.0731964		(-31.701395 9.149098) -> (-31.684170 9.134799)	8329.83	2855.62	5202.23	2017.21	12	9576	7	7	0.0843266	0.163257
									547	4809.19	4881.44	682.868	1962.41	T	3	-2	0	0.108122		(-31.857069 9.145199) -> (-31.847969 9.136748)	5953.8	2756.66	747.067	1903.87	3	9576	-2	0	0.0804218	0.0163927
									548	5877.91	3887.24	1216.16	1948.25	T	1	-4	0	0.0818397		(-31.809620 9.144874) -> (-31.787195 9.121799)	7187.82	2635.91	3975.85	1631.24	0	9576	-5	0	0.075657	0.122829
									549	7772.72	3958.43	1550.51	2061.57	T	4	-1	0	0.0837217		(-31.829445 9.144224) -> (-31.812870 9.127324)	6612.58	2825.59	7706.58	1689.42	2	9576	-3	0	0.0831415	0.245812
									550	4427.59	3757.5	611.264	1859.49	T	3	-2	0	0.0784098		(-31.848619 9.143899) -> (-31.835619 9.128949)	6534.28	1456.31	681.99	1005.7	0	9576	-5	0	0.0291117	0.0142474
									551	10048.1	4068.83	1384.69	2149.68	T	8	3	3	0.0866402		(-31.693270 9.140974) -> (-31.679945 9.129599)	14757	4140	6553.02	2255.19	5	9576	0	0	0.135007	0.207785
									552	11419.2	4567.71	2086.09	2402.01	T	4	-1	0	0.0998286		(-31.683846 9.139998) -> (-31.676044 9.130574)	5196.15	2689.62	3696.8	1789.86	3	9576	-2	0	0.0777763	0.11363
									553	11909.1	4277.34	1393.34	2217.27	T	7	2	2	0.0921523		(-31.861620 9.139674) -> (-31.846994 9.126674)	9768.88	2060.26	1426.71	1369.17	8	9576	3	3	0.0529428	0.038797
									554	9059.59	5004.3	4940.39	2463.68	T	5	0	0	0.11137		(-31.746895 9.139674) -> (-31.729994 9.127648)	7589.61	1321.73	955.779	936.635	1	9576	-4	0	0.0238011	0.0232729
									555	8504.79	4482.5	6203.98	3200.34	T	3	-2	0	0.0975759		(-31.723820 9.138699) -> (-31.693594 9.093199)	9281.92	3267.44	6021.51	2051.44	5	9576	0	0	0.100577	0.190264
									556	7826.26	5235.91	828.922	2306.56	T	1	-4	0	0.117493		(-31.817745 9.137724) -> (-31.807344 9.122774)	5090.61	2971.28	8212.92	1905.34	4	9576	-1	0	0.0888904	0.262504
									557	9322.97	4353.64	5038.47	2428.83	T	2	-3	0	0.0941694		(-31.745920 9.135124) -> (-31.720245 9.115299)	8178.98	1674.33	823.233	1056.03	7	9576	2	2	0.0377142	0.0189035
									558	13695.1	4555.08	2519.71	2751.81	T	6	1	1	0.0994946		(-31.645494 9.133174) -> (-31.629894 9.119524)	9770.01	2638.49	589.561	1867.94	2	9576	-3	0	0.0757588	0.0112005
									559	4544.3	3143.1	331.97	1453.48	T	6	1	1	0.0621678		(-31.689695 9.130898) -> (-31.674419 9.117574)	7321.89	2156.09	537.923	1408.54	5	9576	0	0	0.056724	0.00949827
									560	10500.8	5492.87	2858.43	2867.27	T	2	-3	0	0.124286		(-31.694244 9.130574) -> (-31.686119 9.123098)	7163.23	3225.22	2023.24	2213.08	8	9576	3	3	0.0989106	0.0584617
									561	3975.22	4202.17	350.769	1608.88	T	8	3	3	0.0901652		(-31.759895 9.128949) -> (-31.744295 9.113024)	5514.03	1379.56	1068.73	906.075	1	9576	-4	0	0.0260831	0.0269963
									562	3291.34	3344.54	310.695	1452.44	T	2	-3	0	0.0674929		(-31.652645 9.128949) -> (-31.644196 9.119199)	4370.76	1421.14	353.525	1335.26	3	9576	-2	0	0.0277239	0.0034196
									563	3908.87	4283.72	462.604	1866.92	T	0	-5	0	0.0923209		(-31.700420 9.125699) -> (-31.689045 9.115623)	2842.92	2521.58	1267.06	1618.56	4	9576	-1	0	0.071146	0.0335343
									564	10569.7	4570.65	658.813	2843.23	T	1	-4	0	0.0999063		(-31.640945 9.124723) -> (-31.628269 9.107499)	8504.76	2196.28	547.896	1639.77	0	9576	-5	0	0.05831	0.00982704
									565	6699.75	4311.87	960.142	2024.33	T	1	-4	0	0.0930651		(-31.835619 9.124074) -> (-31.817419 9.109774)	6116.36	1595.45	860.792	999.473	0	9576	-5	0	0.034602	0.0201416
									566	8080.93	4096.72	761.932	2421.75	T	5	0	0	0.0873775		(-31.666294 9.120499) -> (-31.652645 9.106524)	12163	2325.17	786.095	1592.17	3	9576	-2	0	0.0633957	0.0176792
									567	10257.8	4357.18	2095.21	2485.65	T	7	2	2	0.094263		(-31.652969 9.120499) -> (-31.640295 9.107174)	9892.68	2192.35	529.5	1692.68	2	9576	-3	0	0.0581549	0.00922062
									568	11515.8	4356.36	1876.36	2471.85	T	3	-2	0	0.0942414		(-31.689369 9.116274) -> (-31.658171 9.094824)	9509.98	2882.59	4655.9	1840.68	3	9576	-2	0	0.0853907	0.145247
									569	13763.3	5026.4	1024.91	2861.82	T	2	-3	0	0.111954		(-31.732920 9.113998) -> (-31.716995 9.097749)	7845.92	1920.9	1652.37	1231.73	3	9576	-2	0	0.0474438	0.0462359
									570	10573.2	4393.77	1054.94	2296.15	T	1	-4	0	0.0952303		(-31.811569 9.112699) -> (-31.794994 9.097424)	7847.31	1306.36	540.39	918.682	1	9576	-4	0	0.0231949	0.00957961
									571	6778.15	4399.49	3270.78	2179.81	T	3	-2	0	0.0953814		(-31.653620 9.111399) -> (-31.643869 9.106198)	4423.6	2491.03	978.739	1778.52	0	9576	-5	0	0.0699405	0.0240297
									572	9039.97	4335.87	3700.85	2400.19	T	4	-1	0	0.0936998		(-31.838545 9.109448) -> (-31.818720 9.092874)	7984.27	1477.61	633.357	956.628	2	9576	-3	0	0.0299521	0.0126442
									573	10161.8	4692.11	3991.62	2759.52	T	5	0	0	0.103117		(-31.695869 9.108799) -> (-31.681570 9.093199)	11019.8	3011.04	2825.39	1801.61	4	9576	-1	0	0.0904591	0.0849044
									574	8510.86	4503.16	650.119	2364.4	T	15	10	10	0.0981221		(-31.656546 9.107499) -> (-31.643219 9.093199)	9238.69	3130.65	6482.25	2031.35	2	9576	-3	0	0.0951791	0.205453
									575	12807.5	4486.17	1146.29	2696.94	T	4	-1	0	0.0976731		(-31.644844 9.107499) -> (-31.613319 9.080523)	7336.38	3055.38	4589.48	1967.14	4	9576	-1	0	0.0922091	0.143058
									576	4213.02	4431.56	503.711	1786.73	T	2	-3	0	0.0962292		(-31.669220 9.106198) -> (-31.653296 9.090274)	9183.54	3368.77	2743.89	1777.52	5	9576	0	0	0.104575	0.082218
									577	3446.16	3645.75	613.657	1420.67	T	3	-2	0	0.0754558		(-31.772570 9.105549) -> (-31.759245 9.092548)	6821.14	2017.23	509.139	1334.98	5	9576	0	0	0.0512446	0.00854942
									578	11842.4	4865.07	1487.73	2564.89	T	2	-3	0	0.10769		(-31.760220 9.105224) -> (-31.742344 9.091249)	14196.9	1875.76	666.597	1444.55	4	9576	-1	0	0.0456624	0.01374
									579	13357.3	4697.17	838.449	2930.1	T	0	-5	0	0.103251		(-31.718945 9.105224) -> (-31.704969 9.089623)	6583.48	3899.85	6055.46	2117.59	4	9576	-1	0	0.125531	0.191384
									580	7363.62	4152.26	580.057	2001.97	T	3	-2	0	0.0888457		(-31.778746 9.103599) -> (-31.765745 9.088649)	8838.85	2257.97	642.696	1280.2	3	9576	-2	0	0.060744	0.0129521
									581	6002.29	4470.12	995.406	2441.76	T	2	-3	0	0.0972486		(-31.818720 9.103273) -> (-31.803120 9.089299)	4836.58	2458.18	680.373	1160.72	1	9576	-4	0	0.068644	0.0141941
									582	4562.88	3788.22	1387.92	1981.28	T	6	1	1	0.079222		(-31.806046 9.098399) -> (-31.782644 9.075324)	4634.78	3745.21	610.149	1534.38	5	9576	0	0	0.119429	0.0118792
									583	12805.7	4904.58	3138.72	2785.58	T	1	-4	0	0.108734		(-31.733570 9.098399) -> (-31.719269 9.082474)	2403.37	1754.34	753.84	1074.24	5	9576	0	0	0.0408713	0.016616
									584	8103.97	4411.21	2782.48	2115.29	T	4	-1	0	0.0956914		(-31.713419 9.096774) -> (-31.699120 9.083124)	7372.47	2382.14	2368.25	1412.15	0	9576	-5	0	0.0656437	0.069835
									585	12051.9	4548.22	2444.98	2785.1	T	7	2	2	0.0993133		(-31.699120 9.096449) -> (-31.677670 9.074999)	5928.22	2616.44	4171.62	1530.05	1	9576	-4	0	0.0748889	0.129283
									586	12755.8	4987.38	737.492	2847.15	T	4	-1	0	0.110923		(-31.767044 9.095798) -> (-31.755671 9.087024)	16426.6	2615.47	854.695	1654.49	4	9576	-1	0	0.0748508	0.0199406
									587	14048.4	4890.43	2545.85	2848.7	T	0	-5	0	0.10836		(-31.757620 9.091249) -> (-31.742020 9.080198)	10612.6	2326.31	536.946	1450.94	3	9576	-2	0	0.0634405	0.00946606
									588	7496.99	3702.07	3539.46	2071.04	T	7	2	2	0.0769445		(-31.657194 9.091249) -> (-31.640295 9.073699)	6326.14	2851.58	5820.99	1756.37	0	9576	-5	0	0.0841672	0.183654
									589	3493.37	3964.05	531.157	1518.38	T	2	-3	0	0.0838703		(-31.857069 9.090923) -> (-31.836920 9.076299)	5647.28	3082.16	583.029	1284.74	3	9576	-2	0	0.0932656	0.0109852
									590	11645.3	5077.33	2207.55	2907.27	T	2	-3	0	0.113301		(-31.782644 9.089623) -> (-31.751444 9.075324)	9627.36	2240.68	556.245	1222.13	4	9576	-1	0	0.0600618	0.0101023
									591	12186.2	4170.06	3227.53	2447.41	T	3	-2	0	0.0893164		(-31.812870 9.089299) -> (-31.798244 9.074999)	10214.6	2897.6	485.778	1652.81	4	9576	-1	0	0.0859829	0.00777932
									592	10956.3	4758.08	805.263	2628.37	T	9	4	4	0.104861		(-31.680269 9.087998) -> (-31.665319 9.071424)	7713.21	2682.37	7778.52	1767.01	2	9576	-3	0	0.0774904	0.248184
									593	4067.13	4057.03	926.126	1879.25	T	6	1	1	0.0863282		(-31.673769 9.085724) -> (-31.658171 9.069798)	5198.18	2755.54	6521.66	1642.08	5	9576	0	0	0.0803775	0.206752
									594	7944.49	3916.05	8841.32	2502.95	T	7	2	2	0.0826012		(-31.696520 9.085073) -> (-31.683195 9.073699)	3213.44	1803.11	3059.96	1162.3	2	9576	-3	0	0.0427959	0.0926371
									595	6144.33	3716.1	767.165	1902.01	T	6	1	1	0.0773156		(-31.768021 9.084099) -> (-31.756319 9.072399)	5222.73	2291.82	643.462	1227.11	3	9576	-2	0	0.0620799	0.0129774
									596	14787.8	4738.28	1945.63	2948.65	T	6	1	1	0.104338		(-31.809620 9.081823) -> (-31.795321 9.071424)	9359.26	4316.76	589.997	2391.36	0	9576	-5	0	0.141981	0.0112149
									597	13066.3	5201.38	1590.94	3016.01	T	1	-4	0	0.11658		(-31.786221 9.081499) -> (-31.772894 9.056799)	9878.66	2474.02	480.888	1293.68	3	9576	-2	0	0.0692689	0.00761811
									598	12010.8	4847.09	651.776	2484.91	T	6	1	1	0.107214		(-31.703020 9.078574) -> (-31.686445 9.062324)	6878.9	1272.15	760.797	949.028	9	9576	4	4	0.0218447	0.0168453
									599	10291.7	4347.53	1120.09	2712.92	T	10	5	5	0.0940079		(-31.773870 9.075974) -> (-31.758921 9.062324)	10224.2	2324.12	1164.82	1337.25	3	9576	-2	0	0.0633543	0.0301641
									600	8804.02	4211.6	5687.91	2952.63	T	7	2	2	0.0904146		(-31.747545 9.072074) -> (-31.733570 9.059399)	3214.81	1990.76	545.159	1107.48	5	9576	0	0	0.0502003	0.0097368
									601	5310.47	3190.56	1415.44	1692.26	T	0	-5	0	0.0634224		(-31.854469 9.071749) -> (-31.838221 9.056799)	9655.92	4077.12	600.101	2542.9	0	9576	-5	0	0.132525	0.011548
									602	11748	4651.95	3563.87	2480.9	T	4	-1	0	0.102055		(-31.683519 9.071424) -> (-31.667919 9.055823)	5148.67	1195.47	699.243	863.477	0	9576	-5	0	0.0188191	0.0148162
									603	14760.3	5362.95	3286.97	3238.67	T	6	1	1	0.120851		(-31.783619 9.062649) -> (-31.761520 9.047374)	7016.08	2141.44	492.083	1081.72	6	9576	1	1	0.0561458	0.00798715
									604	11768.7	4857.77	2063.62	2779.68	T	6	1	1	0.107496		(-31.671169 9.061024) -> (-31.655895 9.045749)	3759.05	983.925	502.496	785.96	2	9576	-3	0	0.0104718	0.00833041
									605	7079.76	5562.91	1507.35	2433.45	T	9	4	4	0.126138		(-31.793369 9.048674) -> (-31.771595 9.034373)	4917.8	2479.26	444.157	1274.04	3	9576	-2	0	0.0694759	0.00640727
									606	8326.68	4629.19	1360.6	2499.89	T	1	-4	0	0.101454		(-31.755671 9.046399) -> (-31.736170 9.032099)	3917.33	1519.38	400.983	972.718	6	9576	1	1	0.0316003	0.00498404
									607	12187	4522.73	2094.62	2718.66	T	5	0	0	0.0986395		(-31.808319 9.041524) -> (-31.792395 9.029174)	2703.94	1668.78	395.388	967.491	0	9576	-5	0	0.0374953	0.00479963
									608	3775.11	4405.65	3882.78	2090.2	T	10	5	5	0.0955442		(-31.846344 9.038924) -> (-31.823269 9.023649)	5783.87	1857.82	465.646	1076.46	5	9576	0	0	0.0449546	0.00711566
									609	9550.39	4166.35	5932.95	2579.18	T	4	-1	0	0.0892183		(-31.735195 9.034049) -> (-31.714069 9.017474)	5774.75	2246.74	425.94	1157.19	4	9576	-1	0	0.060301	0.00580675
									610	9431.48	4566.9	690.577	2749.7	T	1	-4	0	0.099807		(-31.756319 9.032424) -> (-31.735519 9.018449)	6096.03	2072.72	459.153	1211.37	6	9576	1	1	0.0534345	0.00690162
									611	12936.5	4764.72	1032.84	2698.1	T	4	-1	0	0.105037		(-31.636395 9.031124) -> (-31.621769 9.016824)	2412.35	1188.52	411.177	941.688	3	9576	-2	0	0.018545	0.0053201
									612	11354.8	4735.92	853.725	2681.81	T	4	-1	0	0.104275		(-31.773544 9.029823) -> (-31.756319 9.013574)	6660.04	1643.66	505.17	1011.21	5	9576	0	0	0.036504	0.00841857
									613	9217.42	4751.09	3062.34	2871.42	T	3	-2	0	0.104676		(-31.761520 9.024299) -> (-31.747869 9.012599)	6430.91	2256.51	674.045	1177.2	4	9576	-1	0	0.0606863	0.0139855
									614	10056.9	4446.89	1234.86	2370.38	T	0	-5	0	0.0966347		(-31.843094 9.023973) -> (-31.825544 9.010974)	3786.34	2075.65	518.785	1053.77	3	9576	-2	0	0.0535499	0.00886738
									615	6901.68	2587.64	894.368	1900.57	T	1	-4	0	0.0474837		(-31.654594 9.023649) -> (-31.640945 9.010649)	2552.05	2018.05	515.037	1183.33	0	9576	-5	0	0.051277	0.00874384
									616	4155.54	4857.51	835.945	2153.25	T	7	2	2	0.10749		(-31.832045 9.021049) -> (-31.815145 9.005774)	6210.6	2487.93	553.658	1225.2	4	9576	-1	0	0.0698182	0.010017
									617	8054.19	4613.24	546.379	2098.04	T	6	1	1	0.101032		(-31.746895 9.020723) -> (-31.729345 9.005448)	7714.28	2151.85	538.215	1092.42	0	9576	-5	0	0.0565566	0.0095079
									618	10712.2	4516.28	734.425	2319.33	T	5	0	0	0.0984688		(-31.710169 9.018124) -> (-31.697170 9.004799)	5529.44	1868.5	541.822	1030.54	5	9576	0	0	0.0453761	0.0096268
									619	7706.33	3729.8	736.223	2134.23	T	3	-2	0	0.0776777		(-31.649069 9.018124) -> (-31.628269 9.001224)	7643.78	2047.73	554.372	1289.09	1	9576	-4	0	0.0524481	0.0100405
									620	12252.5	3698.84	1120.82	2125.25	T	4	-1	0	0.0768592		(-31.813194 9.017798) -> (-31.793369 9.004148)	3625.55	1979	510.141	1106.94	4	9576	-1	0	0.0497362	0.00858243
									621	8026.78	4368.96	1055.5	2099.95	T	0	-5	0	0.0945745		(-31.734869 9.017474) -> (-31.719919 9.003174)	5418.84	2192.85	596.873	1094.79	5	9576	0	0	0.0581747	0.0114416
									622	7657.6	5211.39	2208.73	3634.7	T	2	-3	0	0.116845		(-31.612020 9.157224) -> (-31.589270 9.133174)	7361.06	2914.59	5031.68	2247.95	4	9576	-1	0	0.0866536	0.157635
									623	6077.98	4730.91	2823.97	2428.23	T	2	-3	0	0.104143		(-31.620470 9.152674) -> (-31.609419 9.141949)	3474.26	2105.78	767.834	1973.83	0	9576	-5	0	0.0547388	0.0170773
									624	10348.8	4472.07	1234.13	2412.58	T	5	0	0	0.0973003		(-31.589594 9.146173) -> (-31.572044 9.130249)	4770.09	2585.67	7923.15	1955.65	6	9576	1	1	0.0736745	0.252952
									625	5436.88	3953.13	2414.47	2105.62	T	1	-4	0	0.0835815		(-31.594795 9.137724) -> (-31.581144 9.119849)	7592	2144.48	4467.51	1751.46	6	9576	1	1	0.0562659	0.139037
									626	4172.57	3301.79	1578.02	1665.59	T	1	-4	0	0.0663628		(-31.562294 9.136424) -> (-31.542469 9.116274)	4549.29	1077.08	898.538	906.537	2	9576	-3	0	0.0141475	0.0213859
									627	7424.12	3712.2	1343.15	2277.18	T	2	-3	0	0.0772124		(-31.607794 9.135124) -> (-31.594795 9.121799)	6515.48	1702.05	2712.45	1402.59	1	9576	-4	0	0.038808	0.0811816
									628	5415.82	4407.93	2611.19	2193.5	T	1	-4	0	0.0956046		(-31.541170 9.123098) -> (-31.525894 9.110424)	11954.7	3846.16	17905.4	3082.25	5	9576	0	0	0.123412	0.582016
									629	6353.37	4635.82	955.34	2323.08	T	1	-4	0	0.101629		(-31.622095 9.121473) -> (-31.612020 9.111724)	3272.35	1957.88	721.896	1217.2	11	9576	6	6	0.0489029	0.0155629
									630	14175.9	4186.06	2655.15	2595.06	T	9	4	4	0.0897394		(-31.536945 9.118874) -> (-31.505745 9.087024)	12642.6	3849.14	4629.22	2353.18	1	9576	-4	0	0.12353	0.144367
									631	5398.46	4885.45	709.692	2079.32	T	0	-5	0	0.108228		(-31.544744 9.116274) -> (-31.528820 9.100024)	8780.21	2603.21	8793.34	2075.32	0	9576	-5	0	0.0743669	0.281638
									632	8729.77	3758.95	1257.66	1989.5	T	2	-3	0	0.0784484		(-31.626320 9.111399) -> (-31.598370 9.092548)	5965.87	2308.24	2463.15	1600.49	4	9576	-1	0	0.0627276	0.0729633
									633	10188.6	3897.75	666.14	2076.08	T	2	-3	0	0.0821175		(-31.585369 9.106849) -> (-31.573669 9.091574)	4445.49	1333.21	916.392	1224.39	4	9576	-1	0	0.0242543	0.0219745
									634	10797.5	4837.25	1276.67	2580.21	T	0	-5	0	0.106954		(-31.508995 9.103273) -> (-31.490469 9.085399)	7227.04	3362.33	5482.97	2129.59	3	9576	-2	0	0.104321	0.172512
									635	9783.45	3908.67	1299.21	2281.48	T	3	-2	0	0.0824062		(-31.593170 9.096774) -> (-31.582445 9.089949)	3446.31	5212.81	7834.63	2671.24	4	9576	-1	0	0.177338	0.250034
									636	5714.05	4884.86	1717.07	2098.1	T	0	-5	0	0.108213		(-31.539545 9.096124) -> (-31.513220 9.070774)	5404.8	2324.85	3141.65	1759.7	4	9576	-1	0	0.0633831	0.0953301
									637	7829.41	3797.89	906.653	2314.11	T	0	-5	0	0.0794776		(-31.488844 9.094499) -> (-31.473570 9.078898)	8622.72	2826.71	4002.14	2109.98	0	9576	-5	0	0.083186	0.123696
									638	7766.26	4771.51	778.181	2400.84	T	0	-5	0	0.105216		(-31.498594 9.093849) -> (-31.483971 9.076949)	5796.33	1954.94	2851.72	1492.74	0	9576	-5	0	0.0487869	0.0857725
									639	7775.41	3651.24	4420.44	1914.88	T	2	-3	0	0.075601		(-31.606171 9.092874) -> (-31.576269 9.059399)	7051.41	2346.17	4971.17	1759.6	1	9576	-4	0	0.0642245	0.15564
									640	8231.73	4398.82	3217.95	2266.52	T	1	-4	0	0.0953639		(-31.475195 9.090599) -> (-31.444321 9.068499)	10338	1808.87	1750.31	1333.34	3	9576	-2	0	0.0430231	0.0494646
									641	8177.18	5150.73	3330.03	2419.31	T	0	-5	0	0.115241		(-31.515820 9.087024) -> (-31.507044 9.074348)	3530.93	2523.43	3260.14	1746.36	4	9576	-1	0	0.071219	0.0992358
									642	6751.83	4484.93	686.477	2232.27	T	1	-4	0	0.0976401		(-31.627295 9.082799) -> (-31.610720 9.067849)	6169.71	2855.54	4665.18	1762.36	11	9576	6	6	0.0843236	0.145553
									643	11382.4	3941.77	931.548	2369.52	T	2	-3	0	0.0832812		(-31.449520 9.079224) -> (-31.423519 9.060373)	7551.52	2506.88	8488.85	1550.2	10	9576	5	5	0.0705657	0.2716
									644	5183.02	3450.02	921.949	2002.88	T	0	-5	0	0.0702815		(-31.516470 9.070774) -> (-31.493719 9.051924)	3645.54	5360.43	743.691	1917.78	7	9576	2	2	0.183163	0.0162814
									645	8385.16	4756.45	1661.71	2542.65	T	1	-4	0	0.104818		(-31.527519 9.068824) -> (-31.513544 9.052898)	2762.82	842.61	400.745	761.644	4	9576	-1	0	0.00489571	0.0049762
									646	10548.1	4677.55	818.661	2582	T	6	1	1	0.102732		(-31.495020 9.066224) -> (-31.487219 9.052574)	2808.66	1389.66	505.355	985.009	0	9576	-5	0	0.0264815	0.00842466
									647	7476.54	4653.73	2532.73	2159.87	T	5	0	0	0.102103		(-31.490469 9.066224) -> (-31.472919 9.050624)	7261.63	1182.84	541.775	1046.86	6	9576	1	1	0.0183207	0.00962524
									648	9330.19	4716.07	892.716	2555.4	T	16	11	11	0.103751		(-31.397520 9.053874) -> (-31.346170 8.998949)	10824.9	3671.03	1652.9	2105.96	8	9576	3	3	0.116502	0.0462535
									649	8179.9	4117.6	1430.42	2232.87	T	1	-4	0	0.0879295		(-31.433270 9.048999) -> (-31.418320 9.034049)	3520.92	1157.86	551.329	792.395	7	9576	2	2	0.0173353	0.00994021
									650	7118.11	5111.61	2234.49	2262.81	T	4	-1	0	0.114207		(-31.623394 9.035349) -> (-31.606495 9.018449)	7031.54	2017.97	502.163	1404.39	1	9576	-4	0	0.0512741	0.00831944
									651	8338.08	4251.76	534.425	2132.25	T	7	2	2	0.0914762		(-31.402719 9.031124) -> (-31.386795 9.014548)	7986.4	2717.8	721.458	1286.42	1	9576	-4	0	0.0788884	0.0155485
									652	6987.46	3910.58	1163.38	1884.57	T	0	-5	0	0.0824567		(-32.560371 9.017798) -> (-32.546719 9.004799)	10576.3	3040.07	499.834	1352.32	0	9576	-5	0	0.0916049	0.00824265
									653	10395	4902.94	788.947	2303.94	T	0	-5	0	0.108691		(-32.596443 9.016499) -> (-32.584743 9.004148)	2236.46	3148.64	6866.43	1456.42	3	9576	-2	0	0.0958889	0.218117
									654	2975.08	1856.11	304.802	1269	T	2	-3	0	0.0281451		(-32.572720 9.014224) -> (-32.560371 9.002849)	3351.06	3043.48	7169.09	1512.15	9	9576	4	4	0.0917393	0.228094
									655	12964.8	4272.4	1188.85	2360.89	T	3	-2	0	0.0920217		(-32.639019 9.013899) -> (-32.623745 8.998949)	6578.39	3765.79	4945.23	1798.27	5	9576	0	0	0.120241	0.154785
									656	6996.49	4219.39	5515.38	2239.95	T	16	11	11	0.0906205		(-32.653969 9.011623) -> (-32.639343 8.999273)	2578.56	2933.39	3876.22	1451.22	2	9576	-3	0	0.0873951	0.119545
									657	12934.4	4322.24	4746.87	3238.56	T	2	-3	0	0.0933394		(-32.585072 9.006749) -> (-32.573368 8.997973)	4971.46	3889.74	12149.5	1785.94	2	9576	-3	0	0.125132	0.392274
									658	5301.18	3357.7	477.432	1943.98	T	3	-2	0	0.0678408		(-32.594818 9.005448) -> (-32.566544 8.986924)	8080.03	3365.15	6584.91	1937.41	2	9576	-3	0	0.104432	0.208837
									659	5424.73	4911.28	1818.02	2186.8	T	12	7	7	0.108911		(-32.567196 9.004148) -> (-32.554195 8.987574)	7196.46	2215.96	2282.94	1374.64	5	9576	0	0	0.0590866	0.0670225
									660	11413.7	4096.51	3334.33	2745.86	T	0	-5	0	0.0873721		(-32.640644 9.003499) -> (-32.628620 8.990499)	2672.28	1435.88	1421.44	1026.85	8	9576	3	3	0.0283056	0.0386233
									661	7507.09	3867.54	720.361	2689.53	T	5	0	0	0.0813188		(-32.605545 9.002199) -> (-32.577919 8.981399)	12257.7	3127.28	626.506	1919.18	0	9576	-5	0	0.0950459	0.0124184
									662	4243.78	3601.44	2141.85	1898.1	T	0	-5	0	0.0742844		(-32.574020 8.993749) -> (-32.565247 8.982049)	5169.35	2596.25	1279.07	1409.46	8	9576	3	3	0.0740923	0.03393
									663	11438.6	4285.88	5251.35	2301.98	T	1	-4	0	0.0923781		(-32.568821 8.992124) -> (-32.554520 8.980099)	10113.1	2927.52	942.724	1786.32	6	9576	1	1	0.0871639	0.0228425
									664	6425.01	3590.36	547.546	1741.64	T	3	-2	0	0.0739915		(-32.619194 8.988224) -> (-32.606522 8.977824)	7725.85	3965.51	5132.65	1909.05	4	9576	-1	0	0.128122	0.160963
									665	3554.98	2520.9	390.612	1457.23	T	2	-3	0	0.0457193		(-32.606522 8.987899) -> (-32.594818 8.976523)	6501.46	3261.9	3174.72	1735.85	1	9576	-4	0	0.100358	0.0964202
									666	11868.8	4176.67	1483.01	2455.11	T	1	-4	0	0.0894911		(-32.586697 8.986274) -> (-32.571743 8.969049)	5626.17	3252.97	4351.88	1539.2	11	9576	6	6	0.100006	0.135225
									667	9756.45	4121.3	1302.68	2360.16	T	4	-1	0	0.0880272		(-32.568821 8.986274) -> (-32.552246 8.970348)	5620.31	2458.72	3442.34	1386.54	2	9576	-3	0	0.0686654	0.105242
									668	4995.73	3460.35	519.851	1861.13	T	2	-3	0	0.0705545		(-32.624722 8.982049) -> (-32.610420 8.966124)	4694.52	4655.17	7206.61	2104.1	6	9576	1	1	0.155335	0.229331
									669	9195.99	4763.65	963.768	2441.29	T	2	-3	0	0.105008		(-32.605221 8.980749) -> (-32.589619 8.950523)	5942.34	3879.31	5216.32	1921.34	3	9576	-2	0	0.12472	0.163721
									670	3157.73	3926.68	741.32	1841.59	T	2	-3	0	0.0828823		(-32.640644 8.975874) -> (-32.623745 8.961899)	5991.78	3187.76	8053.56	1890.05	9	9576	4	4	0.0974323	0.257251
									671	15284	4836.78	667.756	3209.92	T	0	-5	0	0.106942		(-32.592220 8.974249) -> (-32.578243 8.959623)	6786.21	3994.06	5011.07	2147.57	6	9576	1	1	0.129248	0.156955
									672	6015.66	4166.81	1598.71	2069.29	T	0	-5	0	0.0892305		(-32.571419 8.970348) -> (-32.555168 8.954099)	6040.05	3569.21	5970.61	1818.63	5	9576	0	0	0.112484	0.188586
									673	5486.3	3262.41	428.271	1767.61	T	3	-2	0	0.0653217		(-32.668919 8.962873) -> (-32.655918 8.955399)	3374.98	875.868	348.704	815.219	7	9576	2	2	0.00620801	0.00326068
									674	2512.35	3044.91	583.806	1551.11	T	4	-1	0	0.0595719		(-32.613995 8.961574) -> (-32.598068 8.946624)	3523.83	3524.4	8506.75	1865.61	5	9576	0	0	0.110716	0.27219
									675	12910.2	4417.15	1019.51	4260.79	T	1	-4	0	0.0958484		(-32.595795 8.959949) -> (-32.581493 8.946299)	4476.79	3733.15	5478.55	1893.89	1	9576	-4	0	0.118953	0.172366
									676	9085.1	4014.78	3187.6	1970.78	T	0	-5	0	0.0852114		(-32.560696 8.959299) -> (-32.544121 8.944348)	5691.66	2660.85	563.106	1298.07	7	9576	2	2	0.0766413	0.0103284
									677	7019.47	3926.59	1406.31	1996.83	T	4	-1	0	0.0828801		(-32.575970 8.958323) -> (-32.561020 8.943048)	3728.74	2933.15	7438.07	1706.13	1	9576	-4	0	0.0873858	0.236961
									678	9435.31	4565.84	626.755	2405.68	T	4	-1	0	0.099779		(-32.518444 9.017149) -> (-32.505772 9.004799)	5030.16	2812.64	495.946	1398.01	2	9576	-3	0	0.0826307	0.00811451
									679	4033.29	4919.46	536.907	2052.83	T	5	0	0	0.109127		(-32.397221 9.016499) -> (-32.381947 8.999599)	8268.81	3901.27	7530.49	2117.34	4	9576	-1	0	0.125587	0.240008
									680	2661.95	2641.22	357.815	1456.66	T	3	-2	0	0.0489002		(-32.539246 9.015524) -> (-32.521046 8.997973)	9708.52	3700.03	585.662	2442.52	6	9576	1	1	0.117646	0.011072
									681	8524.08	3994.24	1375.63	2316.07	T	2	-3	0	0.0846683		(-32.482697 9.013574) -> (-32.464497 8.995374)	7128.8	2866.95	2709.21	1683.36	5	9576	0	0	0.0847736	0.0810746
									682	5726.5	3237.08	401.734	1738.53	T	0	-5	0	0.0646521		(-32.496670 9.011949) -> (-32.481396 8.996348)	6272.75	2937.6	1382.07	1638.83	2	9576	-3	0	0.0875614	0.0373256
									683	7060.57	3294.54	2403.75	1855.87	T	5	0	0	0.0661713		(-32.450195 9.011299) -> (-32.442070 8.998299)	2136.09	3058.63	544.76	1315.38	1	9576	-4	0	0.092337	0.00972366
									684	1639.43	1216.46	228.92	1027.78	T	6	1	1	0.0112354		(-32.508045 9.009349) -> (-32.496994 8.995699)	4056.27	2970.74	765.661	1267.05	6	9576	1	1	0.0888689	0.0170056
									685	4553.93	3922.04	590.309	1924.52	T	0	-5	0	0.0827597		(-32.357895 9.009024) -> (-32.339046 8.988224)	7049.22	2415.94	644.175	1355.7	2	9576	-3	0	0.0669772	0.0130009
									686	9499.76	4492.86	1181.11	2789.17	T	2	-3	0	0.0978499		(-32.559395 9.005448) -> (-32.541195 8.991149)	11291	2949.48	589.185	1520.62	8	9576	3	3	0.0880303	0.0111881
									687	5253.05	3329.69	6492.34	1931.95	T	0	-5	0	0.0671004		(-32.520069 9.004799) -> (-32.506096 8.991474)	5840.22	2842.13	545.393	1514.44	5	9576	0	0	0.0837945	0.00974451
									688	6224.57	3024.23	3726.22	1841.3	T	5	0	0	0.0590253		(-32.391045 9.004799) -> (-32.374470 8.990499)	9231.64	4381.95	11710.4	2599.55	6	9576	1	1	0.144554	0.377798
									689	4755.61	2340.1	308.24	1474.26	T	7	2	2	0.0409397		(-32.362122 9.004799) -> (-32.349121 8.993423)	9837.7	2838.8	1180.67	1740.67	13	9576	8	8	0.0836631	0.0306864
									690	6182.08	2986.73	395.903	1640.45	T	4	-1	0	0.058034		(-32.470669 9.003174) -> (-32.444996 8.978474)	7499.08	3031.01	1643.57	1694.43	6	9576	1	1	0.0912472	0.0459457
									691	3981.05	3708.86	455.513	2035.28	T	6	1	1	0.077124		(-32.377720 9.002849) -> (-32.363419 8.988224)	8611.66	4559.52	8195.72	2536.92	6	9576	1	1	0.15156	0.261937
									692	6085.68	4281.44	508.257	1964.86	T	3	-2	0	0.0922608		(-32.551594 9.001549) -> (-32.538921 8.986599)	9716.42	3206.24	424.141	1498.39	3	9576	-2	0	0.0981616	0.00574746
									693	1848.96	1601.17	252.216	1122.62	T	2	-3	0	0.0214056		(-32.546719 8.999924) -> (-32.533394 8.984974)	6133.51	2960.98	474.308	1620.9	1	9576	-4	0	0.088484	0.00740122
									694	7729.34	3080.21	398.766	1775.4	T	4	-1	0	0.0605052		(-32.399494 8.998949) -> (-32.384544 8.983674)	5961.36	3328.75	3135.92	1769.61	3	9576	-2	0	0.102996	0.0951411
									695	9041	4469.1	515.394	2245.62	T	4	-1	0	0.0972216		(-32.479446 8.996024) -> (-32.465469 8.980424)	5339.2	2775.56	6785.92	1657.78	4	9576	-1	0	0.0811677	0.215463
									696	1877.69	1377.94	225.467	1066.05	T	1	-4	0	0.0155042		(-32.369270 8.993423) -> (-32.355946 8.975874)	8610.72	2741.79	745.72	1521.55	2	9576	-3	0	0.079835	0.0163483
									697	1839.07	2942.07	309.04	1289.81	T	1	-4	0	0.0568534		(-32.522346 8.992774) -> (-32.509018 8.978799)	6321.9	3122.99	573.479	1536.01	0	9576	-5	0	0.0948766	0.0106704
									698	9038.9	2858.91	375.955	1813.82	T	1	-4	0	0.0546551		(-32.534695 8.992124) -> (-32.519421 8.973273)	7312.97	2971.16	537.273	1591.26	6	9576	1	1	0.0888855	0.00947684
									699	6220.67	3236.52	417.125	2354.42	T	2	-3	0	0.0646375		(-32.425171 8.991474) -> (-32.409245 8.975224)	6996.79	3406.64	2964.64	1699.74	1	9576	-4	0	0.106069	0.0894949
									700	5755.57	4403.5	500.11	2166.41	T	0	-5	0	0.0954875		(-32.336445 8.991474) -> (-32.320847 8.975224)	5075.33	2982.23	7073.56	1581.8	3	9576	-2	0	0.0893227	0.224945
									701	6468.81	4658.21	477.171	2042.81	T	5	0	0	0.102221		(-32.386169 8.991149) -> (-32.373169 8.980424)	4732.73	3620.75	5891.83	1931.42	3	9576	-2	0	0.114518	0.185989
									702	5712.55	2893.7	439.373	1789.68	T	6	1	1	0.0555746		(-32.440769 8.990824) -> (-32.411518 8.961899)	7126.02	3200.69	2305.53	1655.74	9	9576	4	4	0.0979425	0.0677674
									703	2390.64	2385.36	375.363	1299.79	T	10	5	5	0.0421363		(-32.378044 8.987899) -> (-32.363094 8.974249)	10411.2	3269.62	3017.45	1887.2	5	9576	0	0	0.100663	0.0912357
									704	4440.76	3528.85	429.049	1788.21	T	0	-5	0	0.0723655		(-32.546719 8.985299) -> (-32.533394 8.967749)	7196.54	3579.41	592.608	1642.24	4	9576	-1	0	0.112886	0.0113009
									705	2376.41	3849.27	380.978	1426.58	T	2	-3	0	0.0808359		(-32.482044 8.982049) -> (-32.469696 8.966774)	4284	4946.88	11863.5	2284.93	7	9576	2	2	0.166845	0.382846
									706	1655.85	1898.39	280.629	1204.28	T	21	16	16	0.0292629		(-32.403397 8.982049) -> (-32.386818 8.965474)	5833.76	3565.35	5503.58	1987.59	9	9576	4	4	0.112332	0.173191
									707	6684.75	3588.53	468.553	2724.81	T	0	-5	0	0.0739431		(-32.467743 8.980099) -> (-32.442070 8.955073)	7517.96	3326.25	3246.37	1852.68	1	9576	-4	0	0.102897	0.098782
									708	4913.13	3887.86	485.646	2001.29	T	6	1	1	0.0818562		(-32.552895 8.979774) -> (-32.531445 8.953124)	6865.76	2488.38	549.653	1280.36	3	9576	-2	0	0.0698356	0.00988495
									709	3503.1	3462.01	445.11	1761.71	T	0	-5	0	0.0705985		(-32.535019 8.979448) -> (-32.522995 8.965474)	5976.06	2693.67	478.083	1534.03	0	9576	-5	0	0.0779365	0.00752565
									710	4181.69	3549.34	412.143	1868.17	T	0	-5	0	0.0729071		(-32.523319 8.979124) -> (-32.509018 8.967749)	5803.23	2494.89	521.853	1356.7	7	9576	2	2	0.0700926	0.00896853
									711	7369.33	3059.96	415.157	1719.41	T	4	-1	0	0.0599699		(-32.379669 8.977499) -> (-32.363094 8.964824)	6448.52	2885.88	2025.9	1422.83	2	9576	-3	0	0.0855206	0.0585493
									712	6131.97	2380.08	608.631	1426	T	0	-5	0	0.0419968		(-32.503170 8.975874) -> (-32.481720 8.957674)	6407.5	4022.41	862.295	1683.81	2	9576	-3	0	0.130367	0.0201912
									713	6716.87	4679.25	548.514	2266.91	T	5	0	0	0.102777		(-32.386169 8.974249) -> (-32.371544 8.958974)	7879.5	2879.32	2856.3	1584.17	3	9576	-2	0	0.0852618	0.0859234
									714	3452.32	2616.52	354.821	1376.49	T	1	-4	0	0.0482473		(-32.518768 8.972949) -> (-32.505444 8.962549)	3858.88	2167.8	579.373	1159.46	9	9576	4	4	0.0571859	0.0108647
									715	3207.71	3841.51	433.828	1778.98	T	0	-5	0	0.0806307		(-32.393646 8.972624) -> (-32.383896 8.958974)	4909.83	3136.87	3360.33	1811.2	1	9576	-4	0	0.0954244	0.102539
									716	3323.36	3396.88	486.951	1548.34	T	12	7	7	0.0688767		(-32.454418 8.967099) -> (-32.437195 8.952799)	5939.01	3303.38	2696.82	1833.79	1	9576	-4	0	0.101995	0.0806663
									717	6807.72	4351.11	603.239	1915.17	T	3	-2	0	0.0941026		(-32.520069 8.966124) -> (-32.504795 8.952148)	8466.35	2530.57	588.92	1350.11	3	9576	-2	0	0.0715004	0.0111794
									718	4034.28	3349.65	375.664	1673.95	T	4	-1	0	0.0676282		(-32.427769 8.966124) -> (-32.412495 8.951499)	5615.84	3958.62	6336.02	2134.22	7	9576	2	2	0.12785	0.200632
									719	4861.45	4336.11	495.005	3046.81	T	1	-4	0	0.0937059		(-32.332870 8.965149) -> (-32.319546 8.952474)	4722.06	1981.38	2434.61	1352.53	6	9576	1	1	0.04983	0.0720226
									720	5368.55	3627.69	599.488	2059.36	T	16	11	11	0.0749782		(-32.399170 8.964499) -> (-32.386169 8.951824)	3777.54	1702.72	776.295	1087.48	4	9576	-1	0	0.0388346	0.0173562
									721	10269.7	4261.23	622.96	2806.92	T	2	-3	0	0.0917266		(-32.528194 8.962873) -> (-32.509018 8.941749)	7570.31	3928.31	544.791	1839.36	6	9576	1	1	0.126654	0.00972467
									722	7572.52	4139.13	943.635	2336.1	T	0	-5	0	0.0884986		(-32.465794 8.960599) -> (-32.454418 8.949874)	2984.93	3025.53	1671.01	1657.01	8	9576	3	3	0.091031	0.0468505
									723	6568.94	4520.85	1221.98	2160.88	T	0	-5	0	0.0985897		(-32.388443 8.959299) -> (-32.373821 8.947598)	3859.24	2328.45	674.081	1254.61	7	9576	2	2	0.0635252	0.0139867
									724	5025.45	3607.58	513.289	1696.07	T	1	-4	0	0.0744466		(-32.330593 8.958974) -> (-32.314995 8.944348)	6746.76	2361	688.762	1346.98	5	9576	0	0	0.0648096	0.0144707
									725	6862.57	3659.99	480.748	2006.66	T	0	-5	0	0.0758323		(-32.366993 8.958649) -> (-32.353020 8.944024)	2923.24	3397.19	5870.95	1841.2	0	9576	-5	0	0.105696	0.185301
									726	5668.09	11249.2	811.268	3195.1	T	0	-5	0	0.276458		(-32.457344 8.955073) -> (-32.440121 8.939798)	6806.02	4175	5084.97	2000.6	1	9576	-4	0	0.136388	0.159391
									727	3148.89	2576.16	362.609	1452	T	6	1	1	0.0471801		(-32.475868 8.954424) -> (-32.463520 8.940774)	2286.54	2561.29	591.467	1189.48	2	9576	-3	0	0.0727129	0.0112634
									728	7086.41	6053.23	673.564	2688.4	T	12	7	7	0.139099		(-32.431995 8.954424) -> (-32.415096 8.936873)	5379.54	3921.1	6107.16	2163.34	3	9576	-2	0	0.126369	0.193088
									729	5270.74	3301.21	606.662	1910.4	T	0	-5	0	0.0663477		(-32.376419 8.954424) -> (-32.361794 8.938498)	3052.51	4739.1	7105.92	2074.08	3	9576	-2	0	0.158646	0.226012
									730	5882.55	4495.64	496.62	2034.18	T	3	-2	0	0.0979232		(-32.534695 8.952799) -> (-32.519096 8.940774)	7667.73	2919.02	549.061	1649.23	1	9576	-4	0	0.0868283	0.00986544
									731	5381.03	3988.67	605.735	1888.03	T	9	4	4	0.0845212		(-32.396568 8.952799) -> (-32.380646 8.935899)	5693.22	3357.4	853.634	1436.81	8	9576	3	3	0.104126	0.0199057
									732	4570.81	4010.57	579.37	1866.73	T	2	-3	0	0.0851001		(-32.501869 8.952148) -> (-32.487896 8.935899)	4508.73	3123.75	567.771	1286.85	4	9576	-1	0	0.0949067	0.0104822
									733	7475.5	4492.46	2889.08	2510.7	T	5	0	0	0.0978394		(-32.488220 8.948898) -> (-32.474571 8.933949)	4611.73	3018.65	583.013	1339.38	1	9576	-4	0	0.0907598	0.0109847
									734	5634.26	4295.14	532.616	2273.49	T	9	4	4	0.0926228		(-32.361145 8.946949) -> (-32.345871 8.930698)	5739.16	4546.21	8238.43	2208.84	1	9576	-4	0	0.151035	0.263345
									735	7247.43	3991.4	812.468	2601.45	T	1	-4	0	0.0845933		(-32.443695 8.946299) -> (-32.425495 8.930698)	5698.74	3461.19	4430.51	2030.32	2	9576	-3	0	0.108222	0.137817
									736	6736.65	3993.33	434.627	1874.19	T	4	-1	0	0.0846442		(-32.345871 8.946299) -> (-32.333519 8.932974)	3345.75	2684.73	1057.95	1590.41	1	9576	-4	0	0.0775834	0.026641
									737	5678.92	4310.53	644.263	1982.09	T	2	-3	0	0.0930297		(-32.333843 8.945324) -> (-32.320518 8.932323)	4352.17	2870.71	838.526	1518.35	3	9576	-2	0	0.0849221	0.0194076
									738	4045.88	3339.15	432.857	1674.24	T	8	3	3	0.0673504		(-32.386169 8.944999) -> (-32.372196 8.931024)	2074.27	4504.07	12669.7	2030.61	2	9576	-3	0	0.149373	0.409422
									739	7208.13	4603.38	570.085	2979.76	T	5	0	0	0.100771		(-32.419643 8.935899) -> (-32.404045 8.922898)	3746.46	2893.18	840.22	1211.62	3	9576	-2	0	0.0858088	0.0194635
									740	6529.96	4146.84	543.398	2112.7	T	7	2	2	0.0887025		(-32.396244 8.935899) -> (-32.375771 8.911524)	4936.63	3359.77	5574.12	1620.92	2	9576	-3	0	0.10422	0.175516
									741	4221.84	4121.53	493.074	1834.46	T	4	-1	0	0.0880333		(-32.334820 8.935899) -> (-32.317921 8.921274)	7070.26	2642.02	513.367	1507.92	5	9576	0	0	0.0758983	0.00868879
									742	4828.98	4526.67	451.526	2033.93	T	4	-1	0	0.0987435		(-32.380322 8.934599) -> (-32.362122 8.910549)	5107.73	3309.18	6150.38	1795.8	1	9576	-4	0	0.102223	0.194513
									743	5430.82	3884.63	911.443	2098.71	T	0	-5	0	0.0817709		(-32.431671 8.933949) -> (-32.418018 8.920299)	3558.86	3594.36	758.985	1643.03	1	9576	-4	0	0.113476	0.0167856
									744	6289.61	4370.91	480.341	2380.21	T	3	-2	0	0.094626		(-32.361145 8.932649) -> (-32.333195 8.918999)	4345.16	3966.98	4570.08	2057.45	6	9576	1	1	0.12818	0.142418
									745	6916.84	4497.42	1459.33	2201.62	T	8	3	3	0.0979704		(-32.407295 8.931349) -> (-32.391693 8.915749)	7058.22	3734.68	9335.96	1845.17	3	9576	-2	0	0.119013	0.299525
									746	6483.43	7668.05	630.201	2679.71	T	1	-4	0	0.181789		(-32.363094 8.922898) -> (-32.344246 8.908274)	6409.23	2518.6	1259.6	1467	1	9576	-4	0	0.0710282	0.0332882
									747	6370.33	4737.59	516.1	2979.01	T	13	8	8	0.10432		(-32.398193 8.921274) -> (-32.387794 8.906323)	8513.39	4297.4	6772.28	2094.55	3	9576	-2	0	0.141218	0.215014
									748	5678.71	3578.11	657.334	1896.98	T	2	-3	0	0.0736677		(-32.426468 8.920299) -> (-32.398521 8.892999)	6238.35	3784.6	6632.43	1964.04	6	9576	1	1	0.120983	0.210403
									749	6467.47	9565.68	824.08	3188.2	T	1	-4	0	0.231954		(-32.347820 8.919973) -> (-32.332546 8.907299)	5213.84	2394.14	503.235	1266.13	1	9576	-4	0	0.0661173	0.0083548
									750	4597.41	4685.2	505.982	2203.06	T	4	-1	0	0.102934		(-32.392021 8.912824) -> (-32.377720 8.903073)	7858.67	2578.33	1446.67	1516.88	11	9576	6	6	0.073385	0.0394551
									751	7297.73	4671.52	495.085	2291.44	T	2	-3	0	0.102573		(-32.350094 8.907623) -> (-32.336445 8.893649)	2192.15	2070.72	445.804	1040.49	4	9576	-1	0	0.0533554	0.00646157
									752	5549.11	4160.84	3234.55	2243.37	T	2	-3	0	0.0890726		(-32.332546 8.907299) -> (-32.317596 8.894299)	3773.38	2147.28	555.637	1154.85	4	9576	-1	0	0.0563765	0.0100822
									753	3931.72	3289.18	2073.24	1835.1	T	0	-5	0	0.0660294		(-32.394295 8.906649) -> (-32.379345 8.893649)	7175.79	2931.93	1261.34	1561.91	6	9576	1	1	0.0873376	0.0333455
									754	7348.49	4144.2	1485.58	2207.41	T	1	-4	0	0.0886328		(-32.407944 8.904698) -> (-32.390396 8.884873)	5998	4529.15	9107.42	2077.87	5	9576	0	0	0.150362	0.291991
									755	5804.69	4186.12	2669.11	2022.3	T	0	-5	0	0.0897408		(-32.361145 8.903073) -> (-32.334171 8.881624)	5273.11	2305.1	911.907	1374.25	2	9576	-3	0	0.0626038	0.0218266
									756	5852.86	3698.88	2243.43	2337.16	T	3	-2	0	0.0768602		(-32.336769 8.900474) -> (-32.324745 8.885199)	6191.26	2414.07	744.394	1246.39	4	9576	-1	0	0.0669034	0.0163046
									757	8613.86	5066.8	632.128	2303.16	T	0	-5	0	0.113023		(-32.424194 8.899824) -> (-32.407295 8.886174)	4061.88	4534.34	13956.8	2206.75	0	9576	-5	0	0.150567	0.451851
									758	4396.07	3546.62	5435.24	1982.29	T	2	-3	0	0.0728351		(-32.368618 8.899824) -> (-32.356594 8.884873)	4477.07	2202.46	723.369	1245.9	2	9576	-3	0	0.0585535	0.0156115
									759	9880.64	4645.45	567.461	2271.5	T	1	-4	0	0.101884		(-32.379345 8.897549) -> (-32.367645 8.883248)	2106.84	2459.59	1065.44	1194.92	7	9576	2	2	0.0686996	0.0268879
									760	11094	4686.07	512.615	2420.85	T	5	0	0	0.102958		(-32.456043 8.894624) -> (-32.442394 8.880323)	4373.67	3280.97	636.938	1256.19	1	9576	-4	0	0.10111	0.0127623
									761	5294.52	4332.09	979.408	2074.73	T	10	5	5	0.0935996		(-32.404045 8.894624) -> (-32.377720 8.873174)	6209.69	3707.83	8965.4	1892.97	6	9576	1	1	0.117954	0.28731
									762	4681.1	4749.29	476.182	2090.15	T	7	2	2	0.104629		(-32.332870 8.894299) -> (-32.316620 8.879349)	5421.31	4118.54	6795.22	1819.74	0	9576	-5	0	0.13416	0.21577
									763	4120.59	4164.78	447.765	1829.75	T	4	-1	0	0.0891767		(-32.418346 8.890724) -> (-32.404369 8.878374)	3256.09	3983.44	9895.41	1730.3	1	9576	-4	0	0.128829	0.317967
									764	8324.31	4249.74	2057.93	2640.2	T	0	-5	0	0.0914226		(-32.352371 8.887474) -> (-32.335468 8.874474)	5210.11	4318.91	5054.22	1877.49	3	9576	-2	0	0.142066	0.158378
									765	6666.93	3926.18	1205.3	2001.44	T	0	-5	0	0.0828691		(-32.447918 8.884873) -> (-32.433620 8.871223)	7072.31	2935.68	525.195	1438.53	8	9576	3	3	0.0874857	0.00907871
									766	6823.99	4398.99	2232.82	2157.44	T	1	-4	0	0.0953684		(-32.390396 8.883574) -> (-32.361469 8.866024)	3995.95	3268.77	3830.61	1555.77	2	9576	-3	0	0.100629	0.118042
									767	5105.66	5556.63	535.485	2325.08	T	9	4	4	0.125972		(-32.408596 8.882599) -> (-32.398193 8.868624)	10622.2	2977.28	1917.74	1450.31	0	9576	-5	0	0.0891271	0.0549838
									768	4018.58	2273.05	1808.34	1687.5	T	1	-4	0	0.0391671		(-32.415421 8.879349) -> (-32.405670 8.867649)	5754.09	2573.43	716.522	1128.74	4	9576	-1	0	0.0731919	0.0153858
									769	8086.7	4404.51	466.939	2066.26	T	1	-4	0	0.0955141		(-32.368618 8.877724) -> (-32.356270 8.865048)	4197.82	3601.77	10251.4	1649.4	4	9576	-1	0	0.113769	0.329701
									770	6874.84	4790.32	504.396	2269.45	T	13	8	8	0.105713		(-32.356270 8.876424) -> (-32.349121 8.863423)	2887.52	3387.88	8130.28	1564.4	5	9576	0	0	0.105329	0.25978
									771	6414.65	5185.61	562.271	2345.3	T	7	2	2	0.116163		(-32.352371 8.875449) -> (-32.337093 8.861474)	4715.65	4120.28	5597.12	1746.59	4	9576	-1	0	0.134229	0.176274
									772	3901	2952.4	374.055	1544.22	T	3	-2	0	0.0571265		(-32.425495 8.874474) -> (-32.411518 8.855624)	5452.58	2980.61	801.975	1176.4	4	9576	-1	0	0.0892586	0.0182027
									773	9466.85	4408.29	473.328	2295.71	T	1	-4	0	0.0956141		(-32.340019 8.873824) -> (-32.314018 8.854323)	6382.71	3726.1	5937.49	1724.78	2	9576	-3	0	0.118675	0.187495
									774	4733.73	3863.35	681.836	1966.86	T	6	1	1	0.0812081		(-32.405018 8.873174) -> (-32.395596 8.862449)	8524.57	2872.48	1024.36	1322.12	5	9576	0	0	0.084992	0.0255337
									775	3607.18	2910.61	407.288	2105.69	T	7	2	2	0.0560216		(-32.396244 8.873174) -> (-32.387470 8.862449)	4187.86	3019.39	2745.16	1329.58	4	9576	-1	0	0.0907889	0.0822598
									776	8972.19	4220.68	510.668	2523.37	T	3	-2	0	0.0906545		(-32.376419 8.870899) -> (-32.366020 8.855624)	4256	4343.21	8141.47	1747.99	6	9576	1	1	0.143025	0.260149
									777	5188.95	3656.73	409.127	1813.4	T	17	12	12	0.0757459		(-32.411518 8.867973) -> (-32.394943 8.851724)	5325.42	2523.29	702.96	1258.02	3	9576	-2	0	0.0712134	0.0149387
									778	7055.91	3395.32	469.068	2186.19	T	1	-4	0	0.0688355		(-32.387470 8.866024) -> (-32.374794 8.852698)	5796.68	3508.28	9130.45	1684.2	5	9576	0	0	0.11008	0.29275
									779	6568.47	3556.62	786.536	2103.64	T	3	-2	0	0.0730994		(-32.368294 8.865699) -> (-32.353344 8.853024)	3251.17	5155.83	10369.8	1856.26	0	9576	-5	0	0.17509	0.333605
									780	3808.98	2476.84	314.004	1309.19	T	6	1	1	0.0445546		(-32.395596 8.864074) -> (-32.382271 8.850749)	5743.27	2798.69	7455.99	1500.41	3	9576	-2	0	0.0820804	0.237552
									781	2948.98	2099.89	284.255	1279.73	T	4	-1	0	0.0345895		(-32.352371 8.861149) -> (-32.337421 8.847824)	2763.76	3960.57	3484.11	1464.22	1	9576	-4	0	0.127926	0.106619
									782	5518.61	3723.48	1385.6	1944.32	T	10	5	5	0.0775106		(-32.364071 8.856599) -> (-32.348469 8.840673)	4528.1	4408.57	8668.25	1769.08	4	9576	-1	0	0.145604	0.277514
									783	3572.39	2241.22	288.787	1234.67	T	8	3	3	0.0383257		(-32.401772 8.855948) -> (-32.386818 8.843598)	3331.94	3472.52	6938.36	1545.93	4	9576	-1	0	0.108669	0.220488
									784	2489.05	1965.3	265.743	1145.93	T	7	2	2	0.0310317		(-32.340672 8.853024) -> (-32.322144 8.838724)	4373.08	4381.77	4156.56	1720.79	9	9576	4	4	0.144547	0.128786
									785	6448.04	3820.09	411.697	1952.26	T	2	-3	0	0.0800645		(-32.327995 8.849449) -> (-32.317921 8.836123)	3016.85	5709.44	4767.74	1589.08	5	9576	0	0	0.196935	0.148934
									786	5359.06	4783.45	470.255	2605.42	T	2	-3	0	0.105532		(-32.424194 8.848148) -> (-32.411194 8.834498)	2674.55	3135.3	575.058	1188.28	5	9576	0	0	0.0953625	0.0107224
									787	8476.26	4277.77	502.047	2443.57	T	0	-5	0	0.0921638		(-32.356594 8.848148) -> (-32.340343 8.825398)	3419.23	4369.42	4614.62	1629.72	3	9576	-2	0	0.144059	0.143886
									788	5688.22	3201.42	375.499	1871.91	T	1	-4	0	0.0637095		(-32.402744 8.846523) -> (-32.390396 8.836123)	3373.76	2918.89	792.921	1388.94	13	9576	8	8	0.0868233	0.0179043
									789	3882.95	2453.41	335.646	1662.58	T	0	-5	0	0.0439352		(-32.375771 8.846523) -> (-32.358543 8.820524)	4080.95	4290.84	6866.64	1694.85	6	9576	1	1	0.140959	0.218124
									790	6981.53	4079.63	420.408	2046.34	T	0	-5	0	0.0869257		(-32.390720 8.844899) -> (-32.376095 8.830924)	6065.97	3955.88	10145.4	1772.6	6	9576	1	1	0.127742	0.326207
									791	1950.63	1750.27	280.278	1183.94	T	2	-3	0	0.0253471		(-32.410221 8.841973) -> (-32.397545 8.824749)	4002.39	2714.44	595.718	1166.31	10	9576	5	5	0.078756	0.0114035
									792	6185.02	3625.76	462.182	2848.46	T	12	7	7	0.0749272		(-32.379669 8.841973) -> (-32.370571 8.828974)	7014.53	3157.45	5936.2	1668.76	3	9576	-2	0	0.0962365	0.187452
									793	5706.65	2593.2	327.227	1678.72	T	0	-5	0	0.0476305		(-32.397869 8.840673) -> (-32.388771 8.827999)	2771.45	6558.56	986.008	2071.98	6	9576	1	1	0.23044	0.0242694
									794	5753.3	3045.08	357.279	1634.35	T	6	1	1	0.0595765		(-32.344246 8.838724) -> (-32.324093 8.819223)	7885.42	3072.51	1743.07	1717.7	4	9576	-1	0	0.0928848	0.0492257
									795	4253.58	2613.29	341.553	1683.16	T	0	-5	0	0.0481618		(-32.392345 8.830924) -> (-32.379345 8.811423)	5041.39	2746.38	1230.88	1301.87	3	9576	-2	0	0.0800163	0.0323415
									796	4998.17	3104.09	349.389	1619.43	T	1	-4	0	0.0611366		(-32.382919 8.828649) -> (-32.368618 8.816298)	5348.72	3729.18	9995.57	1611.71	2	9576	-3	0	0.118796	0.321269
									797	5822.24	2866.6	346.775	1750.61	T	4	-1	0	0.0548582		(-32.354321 8.825074) -> (-32.339371 8.813699)	3751.01	4201.27	7750.61	1888.93	5	9576	0	0	0.137424	0.247264
									798	4011.54	3382.27	411.974	1805.65	T	1	-4	0	0.0684905		(-32.340019 8.823773) -> (-32.324745 8.811099)	5731.59	2916.01	1592.02	1769.27	2	9576	-3	0	0.0867097	0.0442466
									799	4851.42	3724.39	481.428	1916.56	T	0	-5	0	0.0775347		(-32.329620 8.822799) -> (-32.312393 8.802649)	5828.22	3131.61	3691.98	1703.03	5	9576	0	0	0.095217	0.113471
									800	6476	3385.18	397.063	1935.35	T	5	0	0	0.0685674		(-32.385521 8.816624) -> (-32.369595 8.803624)	4433.34	3533.39	9763.72	1553.92	0	9576	-5	0	0.11107	0.313626
									801	4341.58	2880.71	347.648	1684.31	T	0	-5	0	0.0552312		(-32.361469 8.816624) -> (-32.347820 8.800374)	5711.01	3550.46	2429.08	1731.6	6	9576	1	1	0.111744	0.07184
									802	9530.15	4500.6	467.48	2195.61	T	0	-5	0	0.0980543		(-32.378696 8.814673) -> (-32.360497 8.799398)	7291.54	3784.53	4493.86	1745.9	2	9576	-3	0	0.12098	0.139905
									803	6667.27	3269.05	384.611	1840.77	T	7	2	2	0.0654972		(-32.350746 8.814673) -> (-32.340672 8.805249)	3363.46	3031.69	1001.11	1368.93	4	9576	-1	0	0.091274	0.0247673
									804	7005.28	3529.51	408.509	2261.05	T	3	-2	0	0.0723828		(-32.341320 8.813048) -> (-32.328320 8.790298)	2996	3580.9	3839.82	1474.55	1	9576	-4	0	0.112945	0.118345
									805	5081.48	3502.47	422.266	1825.98	T	9	4	4	0.0716681		(-32.331245 8.805899) -> (-32.306870 8.785099)	8407.67	2910.5	2337.32	1575.18	6	9576	1	1	0.0864921	0.0688152
									806	3666.25	4123.52	445.604	1915.46	T	2	-3	0	0.0880859		(-32.354321 8.804924) -> (-32.338718 8.792574)	5960.22	3195.8	3827.1	1592.63	3	9576	-2	0	0.0977495	0.117926
									807	7899.09	4601.85	469.042	2925.35	T	3	-2	0	0.100731		(-32.369270 8.803299) -> (-32.349445 8.782174)	4547.16	3219.06	782.077	1396.95	5	9576	0	0	0.0986676	0.0175468
									808	4854.31	2110.14	280.543	1511.33	T	4	-1	0	0.0348606		(-32.347496 8.794848) -> (-32.338070 8.785423)	5389.24	2746.6	5833.55	1499.99	0	9576	-5	0	0.0800246	0.184068
									809	3968.54	4114.49	1903.65	2056.21	T	2	-3	0	0.0878474		(-32.355621 8.792249) -> (-32.340019 8.775674)	7771.98	2758.54	1356.62	1348.18	9	9576	4	4	0.0804958	0.0364867
									810	5020.01	4052.54	422.327	2405.24	T	0	-5	0	0.0862097		(-32.334820 8.790298) -> (-32.321171 8.779249)	6709.17	2920.57	2943.55	1498.21	11	9576	6	6	0.0868895	0.0887996
									811	5733.27	3081.24	378.982	1965.98	T	1	-4	0	0.0605325		(-32.342621 8.789974) -> (-32.334171 8.780873)	7791.41	4267.38	5855.38	1804.79	6	9576	1	1	0.140033	0.184788
									812	5016.74	4249.63	468.014	2353.22	T	2	-3	0	0.0914199		(-32.364719 8.785748) -> (-32.355946 8.778599)	5892.29	15804.6	1384.3	4504.15	1	9576	-4	0	0.595276	0.0373989
									813	10175.2	4176.3	491.254	2308.49	T	7	2	2	0.0894814		(-32.222046 9.016499) -> (-32.193443 8.987248)	7099.53	2811.62	2952.15	1895.11	5	9576	0	0	0.0825905	0.0890832
									814	8276.45	3802.6	427.768	2186.19	T	4	-1	0	0.0796021		(-32.128120 9.016499) -> (-32.114796 9.004799)	3342.42	9589.41	1041.67	2713.5	4	9576	-1	0	0.350034	0.0261042
									815	6613.63	2929.26	353.29	1875.63	T	2	-3	0	0.0565147		(-32.275345 9.015849) -> (-32.263645 9.002523)	5330.73	2334.43	1529.1	1316.09	2	9576	-3	0	0.0637611	0.0421723
									816	5092.49	4462.19	694.336	2213.21	T	0	-5	0	0.0970389		(-32.148594 9.015849) -> (-32.127468 8.996999)	4520.98	13471.9	1486.04	3877.44	3	9576	-2	0	0.503234	0.0407529
									817	8750.43	3641.17	431.962	2169.65	T	4	-1	0	0.0753345		(-32.140469 9.015849) -> (-32.131046 9.008374)	6095.78	18960	2897.46	5368.35	8	9576	3	3	0.719784	0.0872801
									818	4879.72	4263.42	2685.25	2270.35	T	8	3	3	0.0917843		(-32.264946 9.015199) -> (-32.252270 9.002199)	9331.34	3399.77	5273.9	1999.24	2	9576	-3	0	0.105798	0.165619
									819	8130.95	4069.86	462.48	2361.11	T	3	-2	0	0.0866675		(-32.249996 9.015199) -> (-32.227894 8.990499)	9653.37	2585.29	1581.81	1894.72	2	9576	-3	0	0.0736599	0.0439101
									820	4764.91	3895.28	864	1943.45	T	2	-3	0	0.0820524		(-32.132343 9.012924) -> (-32.125519 9.001874)	4295.52	12989.4	1286.8	3812.36	5	9576	0	0	0.484193	0.0341851
									821	3611.88	6366.59	544.982	2264.2	T	2	-3	0	0.147383		(-32.127468 9.012274) -> (-32.104069 8.995049)	3112.55	8667.47	1756.68	2729.26	1	9576	-4	0	0.313655	0.0496744
									822	6721.47	3620.92	396.666	1937.91	T	0	-5	0	0.0747994		(-32.112518 9.011623) -> (-32.101143 8.998299)	2267.97	5904.29	789.18	1953.07	1	9576	-4	0	0.204623	0.017781
									823	6723.89	3955.71	450.835	2946.08	T	5	0	0	0.0836498		(-32.278919 9.009998) -> (-32.265594 8.997324)	3831.53	3356.4	9075.7	2007.81	0	9576	-5	0	0.104087	0.290945
									824	5666.37	2541.56	316.88	1560.17	T	10	5	5	0.0462656		(-32.300045 9.007399) -> (-32.279243 8.988224)	4918.62	3305.43	7950.97	1860.52	7	9576	2	2	0.102076	0.253869
									825	3569.05	3022.76	377.979	1619.91	T	1	-4	0	0.0589863		(-32.193443 9.004799) -> (-32.181419 8.990824)	4834.95	2189.04	1201.9	1317.13	2	9576	-3	0	0.058024	0.0313863
									826	6375.07	4447.77	465.202	2175.58	T	0	-5	0	0.0966578		(-32.267544 9.002523) -> (-32.254871 8.992449)	7157.46	3414.84	4895.66	2070.45	6	9576	1	1	0.106393	0.153151
									827	3938.29	3413.26	387.37	1716.21	T	6	1	1	0.0693098		(-32.187920 8.999924) -> (-32.177845 8.990824)	5206.14	1605.9	1023.59	1115.97	3	9576	-2	0	0.0350144	0.0255081
									828	4705.62	2629.29	330.252	1441.21	T	0	-5	0	0.0485847		(-32.307518 8.998949) -> (-32.292896 8.985299)	8733.91	2506.34	1370.75	1506.21	9	9576	4	4	0.0705446	0.0369524
									829	6459.44	4362.18	449.25	2702.86	T	7	2	2	0.0943953		(-32.317596 8.998299) -> (-32.305569 8.980099)	4890.84	2490.09	4356.62	1569.47	0	9576	-5	0	0.0699031	0.135382
									830	9299.03	4518.13	483.289	2513.33	T	6	1	1	0.0985179		(-32.137218 8.997973) -> (-32.122269 8.986924)	2564.59	1950.27	966.428	1179.25	7	9576	2	2	0.0486027	0.0236239
									831	2944.74	3340.47	453.941	1796.83	T	8	3	3	0.0673855		(-32.261372 8.996348) -> (-32.252594 8.985949)	14730.2	3273.88	1019.71	2122.84	6	9576	1	1	0.100831	0.0253804
									832	7509.6	3362.97	381.09	1900.13	T	1	-4	0	0.0679802		(-32.252918 8.996024) -> (-32.239269 8.985299)	8588.92	2458.38	817.117	1646.71	0	9576	-5	0	0.0686522	0.0187019
									833	4841.67	4106.37	418.588	2400.72	T	0	-5	0	0.0876327		(-32.117393 8.996024) -> (-32.103745 8.984649)	2602.19	6138.62	1736.75	2114.05	2	9576	-3	0	0.21387	0.0490176
									834	5118.69	4345.76	2064.83	2134.26	T	2	-3	0	0.0939611		(-32.104393 8.996024) -> (-32.092369 8.982374)	1850.3	4026.06	972.992	1548.33	0	9576	-5	0	0.130511	0.0238403
									835	5209.47	3177.66	379.948	2097.33	T	6	1	1	0.0630815		(-32.286720 8.995699) -> (-32.260395 8.973598)	7216.7	3730.02	6388.35	2305.15	3	9576	-2	0	0.118829	0.202357
									836	7739.83	3966.77	452.864	2250.92	T	10	5	5	0.0839421		(-32.241547 8.995699) -> (-32.203846 8.963199)	4986.25	3195.81	3829.46	2204.38	2	9576	-3	0	0.0977499	0.118004
									837	5561.56	4269.23	588.069	2084.32	T	0	-5	0	0.0919381		(-32.322144 8.993749) -> (-32.311420 8.977824)	5461.22	3434.42	8475.14	1951.01	0	9576	-5	0	0.107165	0.271148
									838	5484.77	4376.34	434.63	2443.75	T	0	-5	0	0.0947694		(-32.123569 8.991798) -> (-32.108620 8.979124)	6049.86	2222.8	1179.9	1483.8	7	9576	2	2	0.0593562	0.030661
									839	6673.62	4518.83	458.908	2706.22	T	3	-2	0	0.0985364		(-32.194744 8.991474) -> (-32.177845 8.978474)	8704.75	2459.84	3562.21	1669.57	5	9576	0	0	0.0687097	0.109194
									840	4152.96	7789.45	605.04	2207.95	T	8	3	3	0.184998		(-32.179146 8.990173) -> (-32.164520 8.973273)	6477.37	2990.18	1170.27	1717.27	0	9576	-5	0	0.0896364	0.0303434
									841	4953.75	3987.47	413.253	1924	T	7	2	2	0.0844895		(-32.140469 8.988548) -> (-32.129745 8.975224)	2435.49	4923.88	11302.4	2510.28	2	9576	-3	0	0.165938	0.364348
									842	7456.17	4322.45	469.094	2311.5	T	8	3	3	0.0933448		(-32.261696 8.987899) -> (-32.246094 8.971649)	8777.67	2590.15	1128.5	1613.4	7	9576	2	2	0.0738514	0.0289667
									843	3595.08	3915.84	335.316	1676.35	T	2	-3	0	0.0825957		(-32.310120 8.987248) -> (-32.294846 8.978474)	6238.29	3754.42	7344.89	2201.27	5	9576	0	0	0.119792	0.233889
									844	3885.72	4084.46	334.249	1632.93	T	1	-4	0	0.0870534		(-32.154121 8.986599) -> (-32.138195 8.971324)	5918.84	3213.71	7913.7	2053.78	7	9576	2	2	0.0984564	0.25264
									845	3523.63	4087.22	395.226	1749.55	T	2	-3	0	0.0871264		(-32.131695 8.986599) -> (-32.118370 8.971324)	8175.9	3798.41	9012.73	2424.86	5	9576	0	0	0.121528	0.28887
									846	2725.68	3000.09	433.108	1671.41	T	2	-3	0	0.0583871		(-32.208069 8.984649) -> (-32.193771 8.969049)	5560.13	3079.61	7924.52	2077.14	1	9576	-4	0	0.0931649	0.252997
									847	3937.88	4113.14	352.394	1540.92	T	1	-4	0	0.0878115		(-32.118046 8.983674) -> (-32.103420 8.967749)	6672.6	4056.44	9371.44	2400.73	0	9576	-5	0	0.131709	0.300695
									848	3502.71	3906.24	338.662	1630.38	T	4	-1	0	0.0823421		(-32.248695 8.981724) -> (-32.230495 8.954424)	6639.9	3070.44	4031.79	1961.26	6	9576	1	1	0.0928032	0.124673
									849	3500.02	3773.15	342.876	1766.25	T	10	5	5	0.0788236		(-32.200920 8.980099) -> (-32.183693 8.967423)	7779.25	3295.97	9602.9	2261.54	0	9576	-5	0	0.101702	0.308325
									850	2952.19	3304.43	422.127	2012.52	T	0	-5	0	0.0664326		(-32.310768 8.978799) -> (-32.281845 8.964499)	6950.94	3910.06	7124.22	2159.61	9	9576	4	4	0.125933	0.226615
									851	3723.4	4231.76	478.302	2258.64	T	2	-3	0	0.0909475		(-32.129745 8.976849) -> (-32.115768 8.964499)	8152.09	4464.29	7691.42	2789.23	1	9576	-4	0	0.147803	0.245313
									852	4744.76	5350.07	402.257	3989.07	T	5	0	0	0.120511		(-32.281521 8.975549) -> (-32.261044 8.959623)	6380.76	3421.58	4311.03	1990.49	3	9576	-2	0	0.106659	0.133879
									853	4249.03	4483.45	465.856	1760.06	T	0	-5	0	0.097601		(-32.264294 8.975224) -> (-32.247719 8.960599)	5377.54	3558.37	5340.35	1937.68	9	9576	4	4	0.112056	0.16781
									854	2501.99	2791.9	438.528	1484.28	T	4	-1	0	0.0528834		(-32.156071 8.972949) -> (-32.138844 8.957349)	5668.39	3444.96	6802.35	2223.11	3	9576	-2	0	0.107581	0.216005
									855	3865.09	4504.19	350.929	1903.42	T	10	5	5	0.0981494		(-32.315971 8.970999) -> (-32.301346 8.955073)	4950.84	2086.44	2076.18	1333.87	5	9576	0	0	0.0539756	0.0602069
									856	4712.83	5332.25	531.763	3143.95	T	5	0	0	0.12004		(-32.208393 8.970674) -> (-32.169071 8.949874)	8257.43	3084.98	4227.36	1948.2	0	9576	-5	0	0.0933767	0.13112
									857	4317.29	5153.9	415.203	2458.99	T	3	-2	0	0.115325		(-32.294193 8.969049) -> (-32.280869 8.957349)	5216.96	4931.09	8216.52	2143.67	4	9576	-1	0	0.166222	0.262623
									858	5982.67	7050.75	482.332	3416.04	T	2	-3	0	0.16547		(-32.303295 8.967099) -> (-32.291595 8.955399)	5371.18	4184.58	4688.18	1930.03	2	9576	-3	0	0.136766	0.146311
									859	4293.01	4848.25	462.959	2878.05	T	5	0	0	0.107245		(-32.112518 8.967099) -> (-32.086521 8.944024)	6921.17	4917.19	8166.39	2686.55	0	9576	-5	0	0.165674	0.26097
									860	3695.53	4290.6	351.035	1656.16	T	2	-3	0	0.092503		(-32.130070 8.965798) -> (-32.113171 8.951174)	6743.57	4200.15	4043.62	2508.42	3	9576	-2	0	0.13738	0.125063
									861	3153.08	3501.28	321.759	1678.52	T	1	-4	0	0.0716366		(-32.232445 8.963199) -> (-32.207096 8.945973)	8525.6	2737.55	768.787	1661.52	5	9576	0	0	0.0796678	0.0171087
									862	3364.57	3723.54	314.977	1917.4	T	3	-2	0	0.0775123		(-32.189869 8.960924) -> (-32.178493 8.951824)	2367.71	1502.97	496.255	1106.86	6	9576	1	1	0.0309527	0.00812469
									863	3335.28	3703.91	323.54	1648.44	T	7	2	2	0.0769933		(-32.275669 8.959623) -> (-32.259094 8.946299)	6957.75	2587.19	1192.94	1661.85	1	9576	-4	0	0.0737347	0.0310908
									864	3958.01	4673.86	452.09	2111.32	T	2	-3	0	0.102635		(-32.125519 8.959299) -> (-32.110245 8.943374)	6500.91	3475.4	3949.89	2005.35	8	9576	3	3	0.108783	0.121974
									865	3816.7	4179.59	469.67	2500.17	T	8	3	3	0.0895683		(-32.174271 8.958974) -> (-32.158020 8.941749)	5669.28	3118.32	6139.99	1896.18	7	9576	2	2	0.0946922	0.19417
									866	9203.28	3988.35	1808.28	2149.1	T	2	-3	0	0.0845127		(-32.316944 8.955724) -> (-32.305244 8.944999)	7781.86	2082.26	734.042	1289.35	7	9576	2	2	0.0538108	0.0159633
									867	3300.67	3631.67	493.857	1859.64	T	0	-5	0	0.0750835		(-32.245770 8.955724) -> (-32.230495 8.940124)	4950.45	3508.79	10872.9	2183.5	2	9576	-3	0	0.1101	0.350189
									868	3842.87	4364.02	560.474	2001.58	T	3	-2	0	0.0944438		(-32.305569 8.955399) -> (-32.290943 8.944674)	10005.8	3744.88	7585.13	2150.81	5	9576	0	0	0.119416	0.241809
									869	4025.68	3453.58	442.163	1770.5	T	18	13	13	0.0703756		(-32.278919 8.955073) -> (-32.267544 8.943699)	6704.05	3487.22	6910.19	1817.11	9	9576	4	4	0.109249	0.21956
									870	13087.8	4496.63	5762.69	2591	T	5	0	0	0.0979494		(-32.221394 8.955073) -> (-32.210670 8.944024)	8133.1	1757.64	495.158	1316.29	1	9576	-4	0	0.0410016	0.00808853
									871	10012.8	4337.11	792.231	2331.57	T	15	10	10	0.0937323		(-32.289318 8.953124) -> (-32.278271 8.941749)	3175.23	3293.43	8901.66	2031.36	7	9576	2	2	0.101602	0.285208
									872	3150.11	3405.19	296.329	1669.47	T	4	-1	0	0.0690963		(-32.209370 8.953124) -> (-32.194744 8.939798)	6718.45	2383.87	727.655	1450.32	5	9576	0	0	0.065712	0.0157528
									873	6548.08	4483.72	567.06	2369.9	T	4	-1	0	0.0976081		(-32.105694 8.951824) -> (-32.092693 8.938824)	7805.46	4388.74	12260.6	2938.34	4	9576	-1	0	0.144822	0.395935
									874	12268.9	4665.59	1318.35	2974.97	T	0	-5	0	0.102416		(-32.299721 8.951499) -> (-32.280869 8.935248)	10748.5	3438.59	2597.04	1956.84	7	9576	2	2	0.10733	0.077377
									875	7914.26	4242.7	541.598	2252.87	T	3	-2	0	0.0912365		(-32.311096 8.950849) -> (-32.300045 8.936873)	7407.4	2142.65	678.15	1405.86	3	9576	-2	0	0.0561935	0.0141209
									876	2860.86	2970.92	459.926	1640.11	T	4	-1	0	0.0576159		(-32.259747 8.950849) -> (-32.243820 8.934599)	4989.46	3502.51	5485.41	2013.53	10	9576	5	5	0.109852	0.172592
									877	9627.58	4422.88	3877.38	2701.26	T	0	-5	0	0.0959997		(-32.150871 8.949874) -> (-32.137547 8.932974)	6064.49	1776.83	1641.42	1260.76	0	9576	-5	0	0.0417589	0.0458749
									878	11036	3660.42	977.313	3362.5	T	0	-5	0	0.0758436		(-32.230820 8.948574) -> (-32.215870 8.936549)	6845.34	2470.17	769.973	1710.32	0	9576	-5	0	0.0691172	0.0171478
									879	8092.74	4341.6	735.54	2589.08	T	1	-4	0	0.0938512		(-32.323444 8.946949) -> (-32.310768 8.936224)	4976.12	2110.68	541.894	1208.92	2	9576	-3	0	0.0549322	0.00962917
									880	3384.4	3766.93	423.966	1800.76	T	6	1	1	0.0786593		(-32.288670 8.946949) -> (-32.261372 8.924199)	6875.69	2352.06	828.151	1406.34	4	9576	-1	0	0.0644569	0.0190656
									881	7121	5546.28	2032.12	2730.06	T	5	0	0	0.125698		(-32.265594 8.945649) -> (-32.249344 8.918999)	7638.81	2738.25	877.859	1619.8	10	9576	5	5	0.0796953	0.0207042
									882	6289.3	3937.02	8349.26	2180.95	T	0	-5	0	0.0831556		(-32.099522 8.945649) -> (-32.072544 8.926474)	8659.27	3922.39	8695.3	2702.07	6	9576	1	1	0.12642	0.278406
									883	11314.8	4392.63	6662.49	3188.1	T	9	4	4	0.0952		(-32.117393 8.944674) -> (-32.099522 8.931024)	8041.33	3107.19	1833.96	1911.89	1	9576	-4	0	0.0942531	0.0522222
									884	13039.6	3927.01	2717.93	2822.26	T	1	-4	0	0.0828911		(-32.251621 8.943699) -> (-32.213921 8.894624)	6764.83	4107.76	895.994	2594.05	6	9576	1	1	0.133734	0.0213021
									885	5555.13	3262.88	373.77	2116.37	T	8	3	3	0.0653342		(-32.141769 8.942723) -> (-32.120644 8.899174)	6237.59	3471.36	5727	2048.95	5	9576	0	0	0.108623	0.180556
									886	6722.31	4173.01	1884.08	2275.17	T	3	-2	0	0.0893943		(-32.211971 8.942074) -> (-32.200596 8.931349)	4543.58	2676.34	879.619	1561.59	1	9576	-4	0	0.0772522	0.0207623
									887	9518.61	4284.54	1254.72	2367.42	T	1	-4	0	0.0923428		(-32.198647 8.940774) -> (-32.186619 8.926474)	3537.59	4286.05	6446.71	2321.22	10	9576	5	5	0.14077	0.204281
									888	11531.8	4369.57	2713.6	2689.62	T	9	4	4	0.0945906		(-32.203846 8.940449) -> (-32.195721 8.927124)	5675.24	3783.55	7861.77	2033.48	1	9576	-4	0	0.120942	0.250929
									889	14186.4	5751.27	10248.1	4311.59	T	3	-2	0	0.131117		(-32.219444 8.940124) -> (-32.209045 8.924849)	7941.72	3022.79	543.528	2218.6	9	9576	4	4	0.0909231	0.00968305
									890	8123.21	4020.65	784.062	2117.15	T	3	-2	0	0.0853665		(-32.180447 8.940124) -> (-32.164196 8.924849)	4520.64	3600.44	7865.33	2243.98	3	9576	-2	0	0.113716	0.251046
									891	4207.48	3414.57	586.904	1707.54	T	2	-3	0	0.0693442		(-32.320194 8.936224) -> (-32.307846 8.920624)	4055.14	2249.18	548.933	1249.28	6	9576	1	1	0.0603974	0.00986122
									892	7564.22	4643.69	1264.92	2513.48	T	0	-5	0	0.101837		(-32.298744 8.935899) -> (-32.288021 8.926799)	3929.95	3104.08	630.453	1597.31	2	9576	-3	0	0.0941306	0.0125485
									893	6356.9	4103.33	1583.18	2372.21	T	2	-3	0	0.0875521		(-32.118046 8.935574) -> (-32.106670 8.924199)	7837.83	4310.99	7639.43	2145.01	5	9576	0	0	0.141754	0.243599
									894	11834.3	4207.32	944.758	3168.29	T	0	-5	0	0.0903012		(-32.315971 8.933299) -> (-32.302971 8.916724)	7820.28	2048.08	479.551	1289.68	2	9576	-3	0	0.052462	0.00757403
									895	8006.18	4350.64	951.949	2349.36	T	4	-1	0	0.0940901		(-32.215221 8.932323) -> (-32.200920 8.920624)	4303.55	2774.64	7335.68	1855.65	0	9576	-5	0	0.0811313	0.233586
									896	9343.8	4351.33	536.842	2531.54	T	5	0	0	0.0941084		(-32.305244 8.931999) -> (-32.287045 8.916074)	7620.27	2097.17	612.757	1368.01	3	9576	-2	0	0.0543991	0.0119652
									897	7859.97	4104.51	4351.07	2698.57	T	2	-3	0	0.0875833		(-32.114796 8.931999) -> (-32.101143 8.920624)	7289.44	2932.14	1734.54	1681.36	7	9576	2	2	0.0873459	0.0489447
									898	4344.12	3372.76	1397.71	1995.06	T	10	5	5	0.0682389		(-32.142094 8.931349) -> (-32.132343 8.922898)	3536.24	3091.73	2778.46	1683.87	6	9576	1	1	0.0936434	0.0833573
									899	8481.54	4506.06	518.03	2505.41	T	1	-4	0	0.0981988		(-32.261372 8.928749) -> (-32.243820 8.912174)	7673.57	4067.63	652.508	2826.27	4	9576	-1	0	0.132151	0.0132756
									900	10209.8	4691.97	575.803	2541.08	T	0	-5	0	0.103114		(-32.174919 8.928424) -> (-32.160294 8.914774)	4105.83	4026.59	5335.16	2289.31	2	9576	-3	0	0.130532	0.167639
									901	10224.5	4229.43	1258.89	2561.98	T	2	-3	0	0.0908857		(-32.125195 8.924849) -> (-32.114143 8.912498)	5085.4	3942.26	7896.68	2263.96	3	9576	-2	0	0.127204	0.252079
									902	7933.56	4196.4	2038.44	2669.69	T	1	-4	0	0.0900128		(-32.290943 8.924523) -> (-32.275021 8.910549)	11438.5	2607.57	542.637	1823.49	7	9576	2	2	0.074539	0.00965368
									903	8472.93	4847.7	683.677	2684.07	T	4	-1	0	0.10723		(-32.279243 8.922898) -> (-32.267544 8.910224)	5110.13	2545.77	488.836	1364.01	10	9576	5	5	0.0721003	0.00788012
									904	3520.03	3245	421.711	1495.03	T	9	4	4	0.0648617		(-32.182068 8.922249) -> (-32.167118 8.907948)	5972.11	4507.41	3697.67	2641.74	9	9576	4	4	0.149504	0.113659
									905	4529.17	3903.91	402.465	1862.83	T	2	-3	0	0.0822805		(-32.120644 8.922249) -> (-32.095619 8.907623)	7467.22	3916.22	3461.05	2239.68	7	9576	2	2	0.126176	0.105859
									906	9235.01	4493.94	692.583	2376.14	T	2	-3	0	0.0978783		(-32.312069 8.919973) -> (-32.294193 8.909248)	7345.82	2707.31	1263.3	1622.86	4	9576	-1	0	0.0784744	0.0334101
									907	10883.8	4719.8	612.662	2570.25	T	5	0	0	0.103849		(-32.202545 8.919973) -> (-32.192146 8.909248)	5273.1	2697.46	8320.55	1789.94	2	9576	-3	0	0.0780858	0.266052
									908	8840	4074.26	637.191	2389.37	T	4	-1	0	0.0867837		(-32.194096 8.919973) -> (-32.181095 8.903724)	5917.22	3784.06	3089.3	2390.42	1	9576	-4	0	0.120962	0.0936044
									909	11081.9	4803.24	1123.23	3047.21	T	4	-1	0	0.106055		(-32.157372 8.918674) -> (-32.144695 8.903724)	2966.93	1098.39	823.431	905.284	1	9576	-4	0	0.0149886	0.01891
									910	3359.01	3973.57	321.705	1912.67	T	5	0	0	0.084122		(-32.214245 8.916724) -> (-32.192471 8.900474)	5383.03	2701.14	988.53	1974.05	3	9576	-2	0	0.0782312	0.0243525
									911	8111.46	4192.09	1211.33	2445	T	2	-3	0	0.0898988		(-32.294193 8.916399) -> (-32.287369 8.910549)	6926.98	2626.26	520.268	1344.84	5	9576	0	0	0.0752764	0.00891628
									912	8931.7	4529.53	536.066	2614.68	T	2	-3	0	0.0988193		(-32.268196 8.915099) -> (-32.247395 8.900799)	8212.46	4101.25	791.502	2335.36	3	9576	-2	0	0.133478	0.0178575
									913	7395.47	4082.55	1645.91	2368.69	T	5	0	0	0.087003		(-32.168743 8.915099) -> (-32.155418 8.900148)	7360.7	2929.57	1647.82	1712.17	2	9576	-3	0	0.0872448	0.0460859
									914	11277.6	4337.61	1061.11	3789.46	T	10	5	5	0.0937456		(-32.107319 8.912824) -> (-32.086193 8.888774)	5611.6	3344.55	3793.21	1718.02	2	9576	-3	0	0.103619	0.116809
									915	2930.56	3458.35	299.418	1509.68	T	6	1	1	0.0705017		(-32.282822 8.912498) -> (-32.270470 8.902424)	4772.18	7310.65	930.576	2495.07	5	9576	0	0	0.260117	0.0224421
									916	9017.51	4827.45	644.974	3293.45	T	0	-5	0	0.106695		(-32.311745 8.912174) -> (-32.296146 8.900474)	5930.5	3450.17	5847.63	1875.9	7	9576	2	2	0.107787	0.184532
									917	5603.35	4342.83	634.795	2156.06	T	3	-2	0	0.0938836		(-32.296471 8.911199) -> (-32.282494 8.898199)	6769.89	2539.68	512.374	1497.16	4	9576	-1	0	0.0718599	0.00865604
									918	5573.84	3441.57	385.026	2033.24	T	1	-4	0	0.0700579		(-32.131695 8.910224) -> (-32.119019 8.897549)	4432.43	4017.56	9665.5	1978.38	3	9576	-2	0	0.130175	0.310388
									919	10533.2	4399.23	547.892	3360.95	T	0	-5	0	0.0953745		(-32.281197 8.909899) -> (-32.267544 8.897874)	7265.36	3792.31	784.293	1942.5	1	9576	-4	0	0.121287	0.0176199
									920	7366.5	3679.92	854.148	2082.52	T	2	-3	0	0.0763591		(-32.235046 8.908599) -> (-32.196369 8.879024)	7839.63	3599.51	1147.62	2383.09	2	9576	-3	0	0.11368	0.0295969
									921	6745.02	4680.57	1862.65	2336.65	T	4	-1	0	0.102812		(-32.181744 8.908274) -> (-32.167118 8.897874)	7782.56	4208.57	10014.4	2787.32	2	9576	-3	0	0.137712	0.321888
									922	7147.21	3955.55	642.675	2247.08	T	5	0	0	0.0836456		(-32.259747 8.907948) -> (-32.249344 8.897223)	4922.96	3746.91	1239.54	2062.49	5	9576	0	0	0.119496	0.0326269
									923	7633.19	4309.12	706.021	2457.3	T	4	-1	0	0.0929924		(-32.211319 8.905674) -> (-32.198647 8.893973)	8392.52	3076.58	803.877	2423.73	3	9576	-2	0	0.0930454	0.0182654
									924	7729.68	4800.74	1439.76	2553.11	T	4	-1	0	0.105989		(-32.193771 8.904698) -> (-32.179470 8.890074)	6658.06	4150.84	11322.4	2388.09	4	9576	-1	0	0.135435	0.365009
									925	9201.68	4537.04	530.536	2860.28	T	5	0	0	0.0990178		(-32.150543 8.904698) -> (-32.134621 8.889749)	5333.07	1847.49	2309.36	1284.63	11	9576	6	6	0.044547	0.0678937
									926	5811.68	4108.31	1180.44	2037.12	T	4	-1	0	0.087684		(-32.165169 8.904374) -> (-32.150871 8.895274)	6820.77	2754.36	2101.57	1572.51	5	9576	0	0	0.0803308	0.061044
									927	3066.77	3892.85	408.978	1604.85	T	7	2	2	0.081988		(-32.319870 8.903724) -> (-32.305569 8.886824)	3967.2	3724.21	5173.36	1715.83	2	9576	-3	0	0.1186	0.162305
									928	4143.13	2452.43	350.54	1466.96	T	3	-2	0	0.0439093		(-32.126820 8.903724) -> (-32.107643 8.876099)	5295.09	3045.03	3601.49	1642.93	4	9576	-1	0	0.0918006	0.110489
									929	7313.73	4672.93	476.768	2523.38	T	8	3	3	0.10261		(-32.307194 8.903399) -> (-32.296795 8.893324)	2362.08	3754.24	6181.27	1684.6	3	9576	-2	0	0.119785	0.195531
									930	4531.67	2567.96	354.503	1422.95	T	3	-2	0	0.0469633		(-32.243496 8.903073) -> (-32.231468 8.890399)	5951.74	2658.5	814.286	1716.58	1	9576	-4	0	0.0765485	0.0186086
									931	3630.1	6428.44	571.46	2659.84	T	12	7	7	0.149018		(-32.278919 8.902749) -> (-32.260395 8.887798)	7512	3231.95	3623.43	1803.12	4	9576	-1	0	0.099176	0.111212
									932	9971.42	3993.22	463.533	3958.48	T	5	0	0	0.0846414		(-32.290943 8.902099) -> (-32.277618 8.887474)	6033.32	2659.6	734.21	1426.42	2	9576	-3	0	0.076592	0.0159689
									933	9114	3701.96	447.883	2185.76	T	5	0	0	0.0769417		(-32.182720 8.900148) -> (-32.163868 8.885199)	6069.58	3624.89	6055.15	2086.76	1	9576	-4	0	0.114681	0.191373
									934	4758.43	3804.01	410.726	1917.63	T	4	-1	0	0.0796396		(-32.262993 8.897874) -> (-32.249668 8.886498)	2650.65	3085.47	7196.86	1696.32	5	9576	0	0	0.0933963	0.22901
									935	3872.91	3588.06	407.724	1659.96	T	6	1	1	0.0739306		(-32.163868 8.895598) -> (-32.150543 8.883899)	7096.43	3749.4	7423.11	2008.05	2	9576	-3	0	0.119594	0.236468
									936	5999.54	2693.62	373.299	1455.05	T	2	-3	0	0.0502853		(-32.304596 8.892999) -> (-32.282822 8.879999)	6290.36	2955.03	2293.71	1650.61	5	9576	0	0	0.0882494	0.0673777
									937	4869.48	2981.54	369.915	1782.02	T	3	-2	0	0.0578969		(-32.153145 8.892673) -> (-32.138844 8.879349)	2934.5	4644.17	10439.5	2042.67	3	9576	-2	0	0.1549	0.335903
									938	4886.11	5909.88	539.699	2340.87	T	4	-1	0	0.13531		(-32.196045 8.892348) -> (-32.183044 8.879349)	2313.35	2294.39	1911.28	1334.21	5	9576	0	0	0.0621813	0.0547708
									939	12007.1	3726.35	441.131	2735.41	T	3	-2	0	0.0775865		(-32.104393 8.890724) -> (-32.088146 8.877398)	5279	3906.86	4965.64	1860.37	4	9576	-1	0	0.125807	0.155458
									940	7589.24	4137.48	437.374	2257.84	T	4	-1	0	0.0884551		(-32.310768 8.889749) -> (-32.294521 8.874148)	5632.85	3045.59	3934.54	1620.53	1	9576	-4	0	0.0918225	0.121467
									941	6454.49	13134.2	919.777	3680.39	T	3	-2	0	0.326291		(-32.170044 8.889423) -> (-32.159321 8.879674)	2693.86	2817.39	1647.26	1463.13	6	9576	1	1	0.082818	0.0460675
									942	4259.36	3342.66	399.327	1646.58	T	1	-4	0	0.0674433		(-32.283794 8.889099) -> (-32.266243 8.878698)	7284.68	3404.93	5560.19	1760.63	1	9576	-4	0	0.106002	0.175057
									943	4361.99	2374.61	303.955	1354.18	T	3	-2	0	0.0418521		(-32.189869 8.888449) -> (-32.174595 8.875124)	5869.63	3086.97	1046.81	1617.91	5	9576	0	0	0.0934554	0.0262737
									944	10369	3694.31	448.218	2288.29	T	3	-2	0	0.0767395		(-32.262669 8.888124) -> (-32.239922 8.871549)	4109.9	3239.29	4342.78	1610.04	3	9576	-2	0	0.099466	0.134925
									945	5246.59	10048.5	761.961	2942.6	T	6	1	1	0.244718		(-32.211643 8.885199) -> (-32.194420 8.874148)	8161.38	3059.43	855.046	2001.86	2	9576	-3	0	0.0923688	0.0199522
									946	5846.93	4285.79	467.45	2207.15	T	7	2	2	0.0923757		(-32.168095 8.884873) -> (-32.153469 8.873499)	3229.6	3093.09	2804.4	1585.45	3	9576	-2	0	0.093697	0.0842125
									947	8448.92	6493.62	603.324	2636.44	T	4	-1	0	0.150742		(-32.113819 8.884873) -> (-32.099194 8.869274)	5903.86	3144.01	7488.03	1637.13	0	9576	-5	0	0.0957063	0.238608
									948	4650.49	3265.13	867.72	1622.46	T	3	-2	0	0.0653936		(-32.095295 8.884549) -> (-32.085869 8.870899)	3776.12	4874.65	7169.02	1999.97	3	9576	-2	0	0.163995	0.228092
									949	6040.28	4276.23	616.434	2375.17	T	6	1	1	0.0921229		(-32.282169 8.880974) -> (-32.268520 8.871549)	4435.21	3493.7	6104.98	1776.47	6	9576	1	1	0.109504	0.193016
									950	4047.1	3767.26	407.688	1603.23	T	3	-2	0	0.0786679		(-32.296795 8.879999) -> (-32.281197 8.864724)	5591.59	3379.39	4593.99	1720.06	4	9576	-1	0	0.104994	0.143206
									951	3224.08	1534.08	272.476	1158.35	T	0	-5	0	0.019632		(-32.234718 8.879024) -> (-32.217495 8.870249)	7518.8	3564.48	802.234	2403.71	0	9576	-5	0	0.112297	0.0182113
									952	4909.64	5386.26	531.574	2022.32	T	0	-5	0	0.121468		(-32.212620 8.879024) -> (-32.170368 8.861798)	5198.86	2903.63	1452.23	1725.43	4	9576	-1	0	0.0862211	0.0396385
									953	4072.86	2470.22	321.846	1495.09	T	2	-3	0	0.0443796		(-32.253571 8.878049) -> (-32.236671 8.858873)	6140.55	2956.7	5154.61	1877.79	3	9576	-2	0	0.0883151	0.161687
									954	11888.6	5941.41	568.582	3150.06	T	5	0	0	0.136144		(-32.318569 8.877724) -> (-32.304268 8.863423)	4660.93	3459.74	7928.68	1650.5	12	9576	7	7	0.108164	0.253134
									955	5926.02	5457.91	530.215	2082.54	T	4	-1	0	0.123362		(-32.107643 8.877073) -> (-32.090420 8.863099)	5623.57	3188.42	3811.77	1787.37	6	9576	1	1	0.0974586	0.117421
									956	8171.12	4154.96	476.672	2377.46	T	6	1	1	0.0889171		(-32.224319 8.876099) -> (-32.211643 8.853999)	6024.05	3305.12	1753.81	2321.76	1	9576	-4	0	0.102063	0.0495799
									957	11772.8	4601.01	1100.46	2409.94	T	4	-1	0	0.100709		(-32.238297 8.875773) -> (-32.222694 8.859849)	5543.37	2991.89	1752.02	2103.01	1	9576	-4	0	0.0897035	0.049521
									958	7299.29	4126.23	496.559	2481.24	T	5	0	0	0.0881575		(-32.300694 8.874148) -> (-32.289646 8.860824)	4000.16	3086.02	850.65	1469.15	3	9576	-2	0	0.0934179	0.0198073
									959	6647.26	3452.51	803.414	1842.88	T	1	-4	0	0.0703472		(-32.312069 8.873824) -> (-32.299721 8.857574)	5910.59	2251.38	941.441	1197.96	3	9576	-2	0	0.060484	0.0228002
									960	10933.9	4539.74	1170.17	2913.12	T	4	-1	0	0.0990891		(-32.287045 8.872849) -> (-32.270470 8.857574)	4610.65	3548.86	6914.78	1867.14	4	9576	-1	0	0.111681	0.219711
									961	19212	4336.8	508.323	2722.88	T	0	-5	0	0.0937243		(-32.266895 8.872523) -> (-32.252918 8.856599)	4531.07	2977.73	4279.95	1526.04	8	9576	3	3	0.0891448	0.132854
									962	11769.9	3464.33	547.282	2318.05	T	0	-5	0	0.0706597		(-32.155746 8.872523) -> (-32.139496 8.858549)	4607.65	3749.16	4941.18	2118.72	1	9576	-4	0	0.119585	0.154651
									963	9501.94	4968.34	1212.03	2332.33	T	5	0	0	0.11042		(-32.177197 8.870574) -> (-32.162571 8.858224)	5825.76	3241.44	1675.94	1762.08	1	9576	-4	0	0.0995505	0.047013
									964	9879.87	5017.92	689.872	3100.89	T	9	4	4	0.11173		(-32.166794 8.868949) -> (-32.153793 8.852698)	5160.95	3697.48	4337.82	2097.2	1	9576	-4	0	0.117545	0.134762
									965	12347.1	4473.46	1312.67	2430.4	T	4	-1	0	0.0973371		(-32.213921 8.866673) -> (-32.200272 8.853349)	3772.55	3248.53	1478.74	1954.14	1	9576	-4	0	0.0998304	0.0405121
									966	8231.28	4420.51	1190.8	2570.5	T	2	-3	0	0.0959372		(-32.275993 8.866349) -> (-32.262993 8.852374)	2171.35	3078.88	4477.08	1511.08	5	9576	0	0	0.0931364	0.139352
									967	8330.53	4001.82	1386.27	2550.03	T	1	-4	0	0.0848688		(-32.326046 8.863423) -> (-32.312069 8.851074)	2945.6	2678.4	1008.34	1267.94	2	9576	-3	0	0.0773339	0.0250056
									968	5478.44	3108.02	359.483	1669.46	T	11	6	6	0.0612404		(-32.105370 8.863423) -> (-32.087494 8.851398)	3059.1	2122.12	978.474	1108.29	6	9576	1	1	0.0553837	0.024021
									969	7274.72	5443.47	581.722	2500.34	T	2	-3	0	0.12298		(-32.260071 8.862774) -> (-32.243496 8.849773)	3804.35	3507.86	7098.96	1696.55	3	9576	-2	0	0.110063	0.225782
									970	8808.36	4785.58	3144.17	2681.45	T	2	-3	0	0.105588		(-32.200272 8.862774) -> (-32.179470 8.835799)	4726.1	3081.74	3504.82	1826.39	5	9576	0	0	0.093249	0.107302
									971	13351	4536.93	1441.66	2735.99	T	0	-5	0	0.0990148		(-32.304596 8.862449) -> (-32.290943 8.850099)	6972.72	2938.88	956.002	1504.21	2	9576	-3	0	0.087612	0.0232802
									972	8847.73	4193.12	1791.98	2147.01	T	2	-3	0	0.089926		(-32.155094 8.860824) -> (-32.138519 8.846848)	5863.52	4222.4	11829.4	2262.9	0	9576	-5	0	0.138258	0.381721
									973	8927.11	3500.17	401.286	2085.21	T	11	6	6	0.0716072		(-32.301022 8.859524) -> (-32.288345 8.847174)	3384.26	3941.92	1099.25	1660.06	5	9576	0	0	0.127191	0.0280025
									974	3621.91	4496.48	463.642	1827.39	T	1	-4	0	0.0979454		(-32.177197 8.859524) -> (-32.164520 8.849449)	2919.68	2966.27	1617.84	1483.79	0	9576	-5	0	0.0886926	0.0450977
									975	10385	5033.48	568.138	2668.95	T	0	-5	0	0.112142		(-32.321495 8.858549) -> (-32.303944 8.842299)	4828.76	4286.03	6508.64	1786.05	4	9576	-1	0	0.140769	0.206323
									976	16251.8	4926.83	1997.12	2811.95	T	5	0	0	0.109322		(-32.202221 8.858224) -> (-32.189869 8.846199)	2894.36	3699.31	7316.7	1989.36	4	9576	-1	0	0.117618	0.23296
									977	7711	4167.96	783.28	2602.52	T	3	-2	0	0.0892609		(-32.265270 8.854974) -> (-32.252918 8.840349)	2420.56	3644.97	8014.56	1728.55	16	9576	11	11	0.115474	0.255965
									978	3185.87	1402.46	609.2	1201.67	T	1	-4	0	0.0161524		(-32.210346 8.854323) -> (-32.196693 8.839048)	2421.73	3511.38	6155.47	1970.51	3	9576	-2	0	0.110202	0.19468
									979	6770.22	4516.73	501.607	2116.21	T	2	-3	0	0.0984809		(-32.293869 8.853999) -> (-32.279572 8.837099)	3452.08	3468.5	7569.96	1686.86	3	9576	-2	0	0.10851	0.241309
									980	10342.4	4268.97	1246.62	2458.37	T	1	-4	0	0.0919311		(-32.223671 8.853999) -> (-32.210346 8.839374)	3803.1	3708.42	3293.5	1962.83	3	9576	-2	0	0.117977	0.100336
									981	11595.9	5047.03	1126.22	2901.02	T	4	-1	0	0.1125		(-32.261044 8.852374) -> (-32.230495 8.823449)	5310.63	3016.36	6052.33	1827.8	6	9576	1	1	0.0906693	0.19128
									982	9432.52	4860.63	831.575	2482.93	T	8	3	3	0.107572		(-32.166470 8.852374) -> (-32.151196 8.836449)	4272.97	3195.16	4755.23	1863.78	5	9576	0	0	0.0977246	0.148522
									983	6473.62	3642.89	987.086	2387.38	T	1	-4	0	0.0753802		(-32.179470 8.851074) -> (-32.166470 8.837099)	5781.47	2451.46	839.411	1493.78	1	9576	-4	0	0.068379	0.0194368
									984	6034.35	5537.76	1559.03	2549.02	T	8	3	3	0.125473		(-32.305893 8.848474) -> (-32.292568 8.839048)	3964.35	3288.84	3615.2	1791.59	6	9576	1	1	0.101421	0.11094
									985	10168.8	4526.67	780.668	2628.7	T	7	2	2	0.0987437		(-32.274696 8.846199) -> (-32.259094 8.832549)	2826.2	5045.35	8077.73	1701.39	3	9576	-2	0	0.170731	0.258047
									986	12004.6	4827.66	1956.68	2631.72	T	2	-3	0	0.106701		(-32.203194 8.844899) -> (-32.187271 8.828323)	5051.74	3538.14	5025.12	1975.75	2	9576	-3	0	0.111258	0.157419
									987	5491.12	4107.69	577.667	1845.88	T	9	4	4	0.0876674		(-32.095943 8.844249) -> (-32.084896 8.831248)	1857.41	1871.04	2850.79	1106.43	7	9576	2	2	0.0454761	0.0857418
									988	4926.27	3843.68	1447.09	1940.15	T	5	0	0	0.0806882		(-32.186943 8.842299) -> (-32.174595 8.829948)	4788.55	3192.34	1805.35	1850.95	2	9576	-3	0	0.0976133	0.0512789
									989	5430.94	3309.44	387.505	1822.72	T	4	-1	0	0.066565		(-32.306545 8.839374) -> (-32.289646 8.827349)	4164.86	4049.28	4813.86	1772.61	3	9576	-2	0	0.131427	0.150454
									990	6597.52	4785.77	516.157	2946.92	T	1	-4	0	0.105593		(-32.234070 8.839374) -> (-32.204819 8.818899)	4764.03	3383.41	3144.89	1897.56	6	9576	1	1	0.105152	0.0954369
									991	7264.03	4623.22	519.24	2780.52	T	3	-2	0	0.101296		(-32.287045 8.836123) -> (-32.274044 8.824749)	3453.35	5512.03	10710	2075.34	5	9576	0	0	0.189145	0.344819
									992	6604.45	4207.48	1133.27	2281.31	T	8	3	3	0.0903054		(-32.324745 8.835474) -> (-32.311096 8.823124)	5434.92	3334.26	4766.02	1605.53	1	9576	-4	0	0.103213	0.148877
									993	9403.29	4475.06	858.659	2367.46	T	2	-3	0	0.0973793		(-32.249996 8.835149) -> (-32.235046 8.821174)	4582.7	2873.38	3673.28	1816.28	7	9576	2	2	0.0850274	0.112855
									994	11455.2	4578.79	799.103	3320.94	T	1	-4	0	0.100121		(-32.273720 8.834174) -> (-32.261372 8.826698)	4270.22	3791.14	6309.49	1598.15	0	9576	-5	0	0.121241	0.199758
									995	10879.5	4536.38	1914.17	2603.58	T	3	-2	0	0.0990004		(-32.277618 8.831573) -> (-32.257469 8.815324)	7407.97	2732.83	1612.54	1524.31	2	9576	-3	0	0.0794813	0.0449229
									996	5513.65	4863.83	539.775	2330.49	T	0	-5	0	0.107657		(-32.205795 8.830924) -> (-32.196693 8.816949)	3622.15	3898.02	5781.62	1809.21	3	9576	-2	0	0.125458	0.182356
									997	5465.35	3553.98	436.779	1703.06	T	9	4	4	0.0730296		(-32.291271 8.830599) -> (-32.277618 8.816624)	4331.9	3531.61	3328.57	1626	2	9576	-3	0	0.111	0.101492
									998	3257.04	3741.22	435.22	1855.54	T	5	0	0	0.0779796		(-32.185318 8.829948) -> (-32.171993 8.814349)	3144.93	3279.77	4978	1923.24	4	9576	-1	0	0.101063	0.155865
									999	2163.71	2905.58	365.467	1605.07	T	0	-5	0	0.0558886		(-32.197346 8.829299) -> (-32.184345 8.812724)	5145.79	3459.84	9683.08	2068.42	5	9576	0	0	0.108169	0.310968
									1000	8715.39	3987.2	1351.65	2088.16	T	1	-4	0	0.0844822		(-32.319870 8.828974) -> (-32.307518 8.817274)	3842.28	3728.76	7256.04	1644.8	4	9576	-1	0	0.11878	0.230961
									1001	8190.86	4207.24	1998.04	2177.97	T	7	2	2	0.0902992		(-32.307518 8.828974) -> (-32.293221 8.818249)	2056.58	4293.17	9684.08	1867.47	6	9576	1	1	0.141051	0.311001
									1002	5305.78	3343.08	408.962	3321.93	T	5	0	0	0.0674543		(-32.163219 8.828323) -> (-32.148594 8.812724)	3279.01	3503.62	7489.08	1876.94	4	9576	-1	0	0.109896	0.238643
									1003	10719.5	4429.99	479.075	2465.35	T	1	-4	0	0.0961878		(-32.168743 8.827349) -> (-32.160294 8.814349)	3015.25	4142.44	8347.58	2163.67	5	9576	0	0	0.135103	0.266943
									1004	5114.18	5100.86	550.913	2205.76	T	2	-3	0	0.113923		(-32.178169 8.826049) -> (-32.167118 8.812399)	5000.32	2691.91	3064.83	1650.62	3	9576	-2	0	0.0778668	0.0927977
									1005	6932.64	3999.1	593.735	1950.91	T	2	-3	0	0.0847967		(-32.233746 8.824099) -> (-32.213921 8.802649)	4739	2813.89	1725.35	1537.99	4	9576	-1	0	0.0826799	0.0486419
									1006	2468.81	1711.35	405.447	1101.53	T	11	6	6	0.0243183		(-32.270794 8.822148) -> (-32.249020 8.807849)	5507.01	2850.11	970.726	1403.98	13	9576	8	8	0.0841093	0.0237656
									1007	5881.7	3744.13	410.814	1821.63	T	7	2	2	0.0780565		(-32.214893 8.819874) -> (-32.204494 8.809799)	3832.52	2975.08	4910.05	1661.28	2	9576	-3	0	0.0890402	0.153625
									1008	10455	4220.27	741.954	2415.71	T	2	-3	0	0.0906438		(-32.213596 8.816949) -> (-32.191494 8.793223)	4565.59	3076.31	5300.15	1713.89	1	9576	-4	0	0.0930349	0.166485
									1009	4525.87	3523.77	713.14	1701.47	T	16	11	11	0.0722311		(-32.096596 8.815324) -> (-32.080021 8.798749)	4439.46	3029.28	5582.63	1643.15	4	9576	-1	0	0.0911789	0.175797
									1010	3312.76	2698.09	335.526	1601.02	T	0	-5	0	0.0504034		(-32.257145 8.814024) -> (-32.245445 8.803624)	4790.56	3043.21	1651.48	1516.49	2	9576	-3	0	0.0917286	0.0462065
									1011	8818.78	3393.71	415.715	2442.31	T	4	-1	0	0.0687927		(-32.307518 8.809799) -> (-32.295818 8.800049)	7317.34	2813	1189.02	1448.13	0	9576	-5	0	0.0826448	0.0309615
									1012	4888.55	5149.27	518.095	2448.84	T	10	5	5	0.115203		(-32.273071 8.808824) -> (-32.246746 8.779249)	6103.49	3128.05	4480.54	1567.65	2	9576	-3	0	0.0950762	0.139466
									1013	6575.61	3905.94	847.04	1962.92	T	0	-5	0	0.0823342		(-32.289970 8.807849) -> (-32.275993 8.792574)	3885.9	3266.26	1126.66	1412.45	12	9576	7	7	0.10053	0.028906
									1014	7807.68	4838.91	609.298	2464.79	T	9	4	4	0.106998		(-32.249668 8.807849) -> (-32.237644 8.793223)	3770.8	2843.53	564.207	1707.83	5	9576	0	0	0.0838494	0.0103647
									1015	6368.67	4573.29	508.696	2436.51	T	12	7	7	0.099976		(-32.314671 8.806549) -> (-32.289970 8.782824)	7724.93	3088.78	948.825	1736.61	5	9576	0	0	0.093527	0.0230436
									1016	2163.9	1943	266.1	1353.1	T	2	-3	0	0.0304421		(-32.275669 8.806224) -> (-32.260071 8.793874)	4161.19	2955.13	695.374	1330.47	3	9576	-2	0	0.0882531	0.0146886
									1017	5822.41	4231.73	530.213	2598.66	T	1	-4	0	0.0909465		(-32.244793 8.805249) -> (-32.229519 8.790298)	4108.18	2501.84	655.641	1431.24	8	9576	3	3	0.070367	0.0133788
									1018	6881.81	4666.35	467.424	2210.65	T	1	-4	0	0.102436		(-32.292568 8.801349) -> (-32.281521 8.787374)	7840.97	2936.03	1708.45	1500.34	4	9576	-1	0	0.0874995	0.0480848
									1019	3692.23	1570.44	262.985	1031.62	T	3	-2	0	0.0205931		(-32.280544 8.799724) -> (-32.269821 8.787048)	6262.4	2763.92	1232.04	1307.09	1	9576	-4	0	0.0807083	0.0323799
									1020	17322.6	4942.62	941.685	2885.12	T	3	-2	0	0.10974		(-32.241547 8.799724) -> (-32.225296 8.785748)	3571.57	3599.9	3048.48	1692.74	4	9576	-1	0	0.113695	0.0922586
									1021	15478.3	4527.64	2425.6	2906.9	T	4	-1	0	0.0987692		(-32.213268 8.796148) -> (-32.196369 8.780873)	5939.16	2061.56	1271.87	1431.8	3	9576	-2	0	0.0529939	0.0336929
									1022	8122.27	3967.71	442.122	2881.83	T	5	0	0	0.0839671		(-32.286068 8.792249) -> (-32.273396 8.780549)	2962.64	7797.06	2443.96	2325.63	2	9576	-3	0	0.27931	0.0723306
									1023	7913.71	4037.74	426.863	2183.82	T	7	2	2	0.0858184		(-32.226269 8.790949) -> (-32.212296 8.776974)	3280.87	3082.39	5194.03	1582.1	7	9576	2	2	0.0932745	0.162987
									1024	2288.26	2753.17	333.777	1526.11	T	10	5	5	0.0518597		(-32.260719 8.790298) -> (-32.248043 8.777299)	2212.92	3068.24	7602.83	1517.85	2	9576	-3	0	0.0927165	0.242392
									1025	13341.3	4852.95	2836.49	3013.28	T	6	1	1	0.107369		(-32.298096 8.787048) -> (-32.281197 8.773724)	6357.1	2714.99	744.791	1413.81	3	9576	-2	0	0.0787776	0.0163177
									1026	7461.57	2961.24	437.729	1851.85	T	4	-1	0	0.0573601		(-32.315319 8.785748) -> (-32.298420 8.774049)	5349.75	4002.47	6225.78	1794.15	9	9576	4	4	0.12958	0.196998
									1027	12530.6	4707.47	2226.69	2819.89	T	0	-5	0	0.103523		(-32.032570 9.016824) -> (-32.021194 9.008374)	12997.8	3213.22	3181.38	1983.98	7	9576	2	2	0.0984372	0.0966397
									1028	6887.71	4364.37	491.105	2775.81	T	5	0	0	0.0944532		(-32.052395 9.016173) -> (-32.036144 9.003174)	7586.6	3388.48	3339.2	2324.57	5	9576	0	0	0.105353	0.101842
									1029	6246.6	2860.99	346.528	1724.74	T	8	3	3	0.0547099		(-32.006569 9.015199) -> (-31.989670 9.000574)	6534.09	3755.79	6375.9	2142.4	1	9576	-4	0	0.119846	0.201947
									1030	7596.19	4303.12	441.746	2346.57	T	2	-3	0	0.0928339		(-31.948071 9.015199) -> (-31.929871 8.989524)	5899.06	2065.41	844.154	1973.93	6	9576	1	1	0.0531459	0.0195931
									1031	6699.81	3122.31	482.774	1728.11	T	4	-1	0	0.0616183		(-32.071243 9.012924) -> (-32.048496 8.986924)	4830.29	3726.73	4656.23	2326	5	9576	0	0	0.1187	0.145258
									1032	6887.88	4912.3	1169.33	2883.84	T	4	-1	0	0.108938		(-32.036797 9.012599) -> (-32.014370 8.991149)	10424.1	4202.75	4688.61	2453.23	7	9576	2	2	0.137483	0.146325
									1033	5220.71	3392.35	372.985	1819.65	T	1	-4	0	0.0687568		(-31.965620 9.011623) -> (-31.956194 9.002849)	4229.83	3732.69	9512.87	2164.7	4	9576	-1	0	0.118935	0.305357
									1034	3061.97	2083.11	273.866	1375.19	T	1	-4	0	0.0341461		(-31.988369 9.008374) -> (-31.970169 8.989849)	7216.61	4264.86	6473.04	2487.87	4	9576	-1	0	0.139933	0.205149
									1035	4190.23	2967.1	373.071	1809.66	T	0	-5	0	0.057515		(-31.993244 9.006749) -> (-31.983494 8.993749)	11166	4517.02	5920.85	2509.61	6	9576	1	1	0.149883	0.186946
									1036	8931.17	4053.69	440.295	2412.2	T	2	-3	0	0.0862399		(-31.958796 9.004474) -> (-31.944170 8.990173)	8513.14	3433.54	6216.5	2506.36	9	9576	4	4	0.107131	0.196692
									1037	14004.5	5250.03	1554.63	2975.49	T	3	-2	0	0.117866		(-32.006893 9.004148) -> (-31.994219 8.996999)	6402.6	3922.9	8223.5	2722.16	5	9576	0	0	0.12644	0.262853
									1038	4427.73	3667.53	386.205	1662.13	T	2	-3	0	0.0760314		(-32.053371 9.003823) -> (-32.038422 8.991798)	10579.6	5337.17	3231.98	2964.18	2	9576	-3	0	0.182246	0.0983076
									1039	4067.57	1650.07	253.457	1171.78	T	7	2	2	0.0226981		(-32.015347 9.003499) -> (-32.002670 8.987574)	7578.96	4472.11	7987.04	3149.38	0	9576	-5	0	0.148111	0.255058
									1040	4757.34	1932.63	264.6	1454.82	T	8	3	3	0.0301678		(-32.044270 9.002849) -> (-32.031921 8.988224)	11786.9	4244.33	9104.41	3012.43	2	9576	-3	0	0.139124	0.291892
									1041	5648.03	4259.59	593.931	2457.86	T	5	0	0	0.0916832		(-32.002995 9.000249) -> (-31.990971 8.983349)	6391.96	3145.5	4620.41	2105.51	1	9576	-4	0	0.0957651	0.144077
									1042	5264.34	3116.45	374.925	1666.89	T	7	2	2	0.0614633		(-32.018269 8.997324) -> (-32.004620 8.980424)	8516.69	2848.34	3830.21	2058.03	3	9576	-2	0	0.0840392	0.118028
									1043	8801.05	4797.36	1045.15	2508.52	T	4	-1	0	0.1059		(-32.027046 8.995699) -> (-32.015995 8.981724)	9910.53	2882.49	4463.55	2384.18	7	9576	2	2	0.0853868	0.138906
									1044	3495.38	3554.34	298.671	1846.37	T	4	-1	0	0.0730393		(-31.977970 8.995699) -> (-31.962370 8.982698)	4264.59	2707.77	8621.75	1940.12	4	9576	-1	0	0.0784927	0.275981
									1045	4417.98	4794.57	365.538	2148.4	T	1	-4	0	0.105826		(-32.040371 8.994399) -> (-32.026718 8.978148)	7574.42	2997.27	6931.82	2319.7	4	9576	-1	0	0.0899159	0.220273
									1046	4400.89	4497.26	454.166	2257.98	T	4	-1	0	0.0979661		(-31.990971 8.994074) -> (-31.979919 8.984649)	4128.38	2327.52	2880.21	1663.86	3	9576	-2	0	0.0634885	0.0867116
									1047	4613.43	5143.96	440.604	2316.01	T	1	-4	0	0.115062		(-32.066696 8.993423) -> (-32.051746 8.979448)	7802.88	4170.5	5733.24	2490.81	6	9576	1	1	0.13621	0.180762
									1048	3741.31	3818.86	325.654	1575.74	T	1	-4	0	0.080032		(-32.051418 8.992124) -> (-32.040371 8.979124)	8757.34	3624.33	3567.6	2741.57	3	9576	-2	0	0.114659	0.109371
									1049	4707.1	4816.44	499.26	2185.25	T	3	-2	0	0.106404		(-32.060196 8.988548) -> (-32.044270 8.974249)	7459.81	1994.1	2641.89	1547.37	4	9576	-1	0	0.0503322	0.0788553
									1050	4639.52	4281.31	363.559	1719.8	T	4	-1	0	0.0922572		(-32.091068 8.978474) -> (-32.078072 8.967099)	3773.2	2958.31	952.597	1336.3	2	9576	-3	0	0.0883788	0.023168
									1051	3696.71	4089.84	338.458	2286.4	T	1	-4	0	0.0871956		(-31.968220 8.974898) -> (-31.953920 8.961248)	4255.01	1621.72	1251.99	1220.09	1	9576	-4	0	0.0356385	0.0330376
									1052	4094.01	4550.9	355.542	2044.48	T	1	-4	0	0.0993842		(-31.957495 8.972624) -> (-31.947420 8.960599)	3555.93	2236.52	11542	1588.35	3	9576	-2	0	0.0598977	0.372246
									1053	4006.63	4387.5	457.178	2076.16	T	5	0	0	0.0950646		(-31.863245 8.972299) -> (-31.848619 8.956698)	6615.35	2919.12	2649.23	1865.91	10	9576	5	5	0.0868322	0.0790972
									1054	3227.67	3389.46	285.877	1543.77	T	1	-4	0	0.0686804		(-31.890545 8.971973) -> (-31.876570 8.957674)	7972.86	2456.72	945.443	1525.03	4	9576	-1	0	0.0685864	0.0229321
									1055	4549	4871.74	389.037	2166.91	T	1	-4	0	0.107866		(-32.027046 8.971649) -> (-32.007870 8.953773)	4486.34	1842.45	762.378	1128.1	4	9576	-1	0	0.0443481	0.0168974
									1056	3419.22	3775.1	325.085	1712.11	T	0	-5	0	0.0788752		(-32.084568 8.970999) -> (-32.073845 8.956698)	2008.85	4986.1	1913.51	1897.77	3	9576	-2	0	0.168393	0.0548443
									1057	3896.27	3661.56	451.855	1689.21	T	3	-2	0	0.0758737		(-31.879169 8.970674) -> (-31.856421 8.949549)	6264.94	3302.66	2385.35	1939.15	7	9576	2	2	0.101966	0.0703985
									1058	3936.83	4380.2	353.429	2111.47	T	1	-4	0	0.0948716		(-32.093021 8.970348) -> (-32.083920 8.956698)	2536.46	5586.2	1287.96	1911.07	1	9576	-4	0	0.192072	0.0342231
									1059	3868.78	4237.4	343.662	1852.21	T	4	-1	0	0.0910965		(-31.896070 8.968399) -> (-31.874294 8.942399)	7337.93	3479.34	7487.32	2308.53	2	9576	-3	0	0.108938	0.238585
									1060	3670.27	3789.49	355.092	2450.91	T	3	-2	0	0.0792555		(-31.917845 8.967099) -> (-31.895420 8.947924)	5826.22	4040.67	8271.2	2297.96	8	9576	3	3	0.131087	0.264425
									1061	4640.51	2886.5	280.8	1700.08	T	2	-3	0	0.0553843		(-31.966919 8.964499) -> (-31.956520 8.956049)	3681.38	1271.77	757.487	1046.32	7	9576	2	2	0.0218299	0.0167362
									1062	3348.08	3812.26	344.374	1916.53	T	0	-5	0	0.0798575		(-31.950670 8.964499) -> (-31.937346 8.950523)	3597.04	2349.79	1778.08	1930.94	5	9576	0	0	0.0643673	0.0503799
									1063	3347.55	3336.73	298.947	1572.86	T	1	-4	0	0.0672865		(-31.964319 8.960924) -> (-31.949696 8.947598)	10168	2105.69	1925.42	1611.38	2	9576	-3	0	0.0547355	0.0552371
									1064	3486.08	3697.58	357.593	1630.13	T	3	-2	0	0.076826		(-31.944170 8.959299) -> (-31.927595 8.942723)	5764.14	2643.79	2400.77	1883.33	4	9576	-1	0	0.075968	0.0709067
									1065	4158.15	4829.3	506.7	2543.99	T	8	3	3	0.106744		(-31.927269 8.958649) -> (-31.912970 8.943374)	4115.69	3046.42	7378.02	1845.42	6	9576	1	1	0.0918552	0.234982
									1066	4590.46	4802.36	673.824	3677.15	T	8	3	3	0.106032		(-31.967569 8.955724) -> (-31.950994 8.941749)	6307.38	1301.6	561.659	1028.19	5	9576	0	0	0.0230069	0.0102807
									1067	3449.77	3490.04	310.87	1783.87	T	2	-3	0	0.0713395		(-32.007221 8.952799) -> (-31.990971 8.940124)	2613.52	954.621	463.347	829.508	1	9576	-4	0	0.00931552	0.00703987
									1068	6136.7	4968.88	466.876	2468.48	T	3	-2	0	0.110434		(-31.880144 8.949224) -> (-31.866495 8.935574)	3176.86	2566.21	3029.23	1528.97	8	9576	3	3	0.0729068	0.0916242
									1069	3659.25	4057	534.227	1891.18	T	0	-5	0	0.0863275		(-31.914595 8.947274) -> (-31.885019 8.930698)	6391.82	3827.41	6900.98	2183.34	4	9576	-1	0	0.122672	0.219256
									1070	4619.21	4944.82	550.634	3239.91	T	5	0	0	0.109798		(-31.871370 8.946624) -> (-31.858046 8.928099)	6480.95	2599.95	1252.35	1551.32	4	9576	-1	0	0.074238	0.0330493
									1071	4154.67	4570.94	457.047	2323.8	T	2	-3	0	0.099914		(-31.961720 8.944999) -> (-31.948395 8.935574)	4924.32	1431.75	555.285	1277.5	2	9576	-3	0	0.0281423	0.0100706
									1072	4142.21	4537.48	449.266	1970.76	T	6	1	1	0.0990292		(-31.965620 8.941423) -> (-31.953594 8.927124)	7809.41	1497.67	1332.53	1181.02	3	9576	-2	0	0.0307436	0.0356925
									1073	3374.42	3733.47	465.211	1775.27	T	8	3	3	0.0777746		(-31.933119 8.940774) -> (-31.918819 8.921924)	8903.18	2331.28	1502.84	1721.86	1	9576	-4	0	0.063637	0.0413066
									1074	3623.8	3780.13	414.909	1718.52	T	1	-4	0	0.0790082		(-31.921095 8.940774) -> (-31.902569 8.920949)	14091.7	2796.82	1113.84	2183.58	4	9576	-1	0	0.0820065	0.0284833
									1075	3323.41	3620.47	388.663	1764.26	T	5	0	0	0.0747875		(-31.954245 8.940124) -> (-31.942869 8.926148)	3332.27	1017.35	655.345	944.404	0	9576	-5	0	0.0117907	0.0133691
									1076	7274.9	3490.15	350.237	1847.92	T	10	5	5	0.0713422		(-32.077744 8.936549) -> (-32.064419 8.919649)	7675.3	5796.17	21023.1	2931.25	1	9576	-4	0	0.200357	0.684792
									1077	3882.31	4050.4	356.974	1749.82	T	2	-3	0	0.086153		(-31.883394 8.936549) -> (-31.866169 8.917374)	6066.4	3434.81	4914.28	1960.14	6	9576	1	1	0.107181	0.153765
									1078	3776.2	4357.42	398.352	2275.43	T	3	-2	0	0.0942692		(-31.968870 8.935899) -> (-31.954895 8.922249)	4070.09	938.909	974.825	865.346	7	9576	2	2	0.00869555	0.0239007
									1079	2941.54	3426.78	317.884	1657.92	T	10	5	5	0.0696671		(-31.894445 8.935248) -> (-31.871370 8.910224)	6157.34	3319.01	2904.93	1821.92	3	9576	-2	0	0.102611	0.0875266
									1080	3406.49	3763.94	449.561	1880.17	T	5	0	0	0.0785801		(-31.921095 8.934924) -> (-31.915895 8.927773)	10816.7	2483.47	1417.32	1793.14	0	9576	-5	0	0.0696422	0.0384876
									1081	2420.35	2525.51	466.756	1345.6	T	3	-2	0	0.0458412		(-31.905819 8.934599) -> (-31.893795 8.922898)	5438.74	2721.65	2385.88	1881.1	3	9576	-2	0	0.0790403	0.0704161
									1082	3298.53	3549.03	377.902	2231.97	T	2	-3	0	0.0728989		(-31.862270 8.934599) -> (-31.852520 8.925174)	3056.77	1735.16	549.579	1168.83	3	9576	-2	0	0.0401147	0.00988249
									1083	3457.57	3966.12	398.62	1784.79	T	2	-3	0	0.083925		(-32.089443 8.928424) -> (-32.073521 8.915749)	7547.9	4445.3	9927.07	2765.42	1	9576	-4	0	0.147054	0.319011
									1084	3652.2	4337.16	364.651	1933.12	T	0	-5	0	0.0937338		(-31.912645 8.928424) -> (-31.895744 8.916074)	10266.2	3214.67	2113.81	1988.33	5	9576	0	0	0.0984941	0.0614473
									1085	5696.93	3228.33	320.575	1799.48	T	4	-1	0	0.0644208		(-31.937019 8.926799) -> (-31.926294 8.913149)	4301.78	2722.2	9181.99	1858.34	2	9576	-3	0	0.0790622	0.294449
									1086	3567.92	3809.29	309.876	1913.49	T	0	-5	0	0.079779		(-31.943844 8.922249) -> (-31.930845 8.904374)	4787.91	2028.8	5154.08	1519.52	4	9576	-1	0	0.0517015	0.16167
									1087	4257.46	4838.6	426.24	2145.22	T	4	-1	0	0.10699		(-31.920444 8.922249) -> (-31.908094 8.912174)	3581.55	4271.87	6549.35	2113.87	2	9576	-3	0	0.14021	0.207665
									1088	4056.84	4535.92	350.875	2067.46	T	10	5	5	0.0989881		(-31.931496 8.921924) -> (-31.919146 8.909899)	8446.59	4490.91	11672	2852.89	4	9576	-1	0	0.148853	0.376531
									1089	3762.35	4286.14	341.192	1944.35	T	5	0	0	0.092385		(-32.086193 8.919973) -> (-32.051094 8.902099)	7376.14	3301.26	3402.6	2078.31	2	9576	-3	0	0.101911	0.103932
									1090	3125.49	3661.28	334.633	1451.19	T	7	2	2	0.0758661		(-32.011768 8.917699) -> (-31.997145 8.901124)	5297.55	1228.19	757.944	888.263	4	9576	-1	0	0.0201103	0.0167513
									1091	5347.66	6114.66	447.985	3053.83	T	3	-2	0	0.140723		(-31.864870 8.917048) -> (-31.850245 8.903399)	2572.57	3292.43	7574.55	1826.17	3	9576	-2	0	0.101563	0.24146
									1092	3777.34	4260.55	374.732	2016.27	T	4	-1	0	0.0917086		(-32.054668 8.915099) -> (-32.031269 8.897874)	5638.39	6072.35	9553.73	2578.93	5	9576	0	0	0.211255	0.306704
									1093	3674.65	3979.26	405.402	1997.54	T	2	-3	0	0.0842723		(-31.885994 8.912824) -> (-31.866495 8.900474)	7346.19	3751.08	5707.02	1970.19	1	9576	-4	0	0.11966	0.179897
									1094	4298.39	4855.34	411.586	2426.67	T	3	-2	0	0.107432		(-31.957170 8.909899) -> (-31.926945 8.880649)	9840.55	4702.8	798.103	2843.06	0	9576	-5	0	0.157214	0.0180751
									1095	3707.76	4324.92	395.404	1783.13	T	4	-1	0	0.0934102		(-31.933119 8.909899) -> (-31.911345 8.895274)	5123.84	3103.43	7744.69	1896.12	10	9576	5	5	0.0941047	0.247069
									1096	4854.52	5580.2	390.95	2559.43	T	4	-1	0	0.126595		(-31.911345 8.908924) -> (-31.896719 8.892673)	5042.03	2917.66	8514.24	2162.84	2	9576	-3	0	0.0867748	0.272437
									1097	3469.9	4079.49	406.854	2218.28	T	3	-2	0	0.0869221		(-31.892170 8.907623) -> (-31.881445 8.892673)	3420.43	3107.15	8205.53	2092.51	2	9576	-3	0	0.0942515	0.26226
									1098	3426.4	3733.52	345.861	1844.86	T	6	1	1	0.0777761		(-32.044594 8.907299) -> (-32.028671 8.894299)	9812.22	5985.35	12900.3	3384.35	4	9576	-1	0	0.207822	0.417023
									1099	3212.51	3363.39	732.561	1436.08	T	2	-3	0	0.0679914		(-31.901920 8.906323) -> (-31.886971 8.889423)	5073.15	3044.81	7539.12	1903.07	5	9576	0	0	0.0917918	0.240292
									1100	6611.35	3212.25	528.06	1833.28	T	6	1	1	0.0639959		(-32.076447 8.904374) -> (-32.060520 8.888124)	9404.19	2791.73	928.594	1834.35	4	9576	-1	0	0.0818058	0.0223767
									1101	3546.45	3767.09	603.583	1793.9	T	5	0	0	0.0786635		(-32.092369 8.904049) -> (-32.082943 8.890399)	3258.72	2839.69	3763.76	1690.19	13	9576	8	8	0.083698	0.115838
									1102	4012.13	4397.86	539.434	1864.47	T	2	-3	0	0.0953384		(-32.083271 8.904049) -> (-32.071896 8.889749)	6423.71	3978.72	4127.26	1808.68	4	9576	-1	0	0.128643	0.127821
									1103	4035.81	4533.04	942.46	2070.92	T	0	-5	0	0.098912		(-31.881445 8.903073) -> (-31.865845 8.890724)	5081.27	3619.22	6842.06	2091.25	5	9576	0	0	0.114458	0.217314
									1104	3399.33	3536.36	452.212	1721.41	T	4	-1	0	0.0725639		(-32.064743 8.902099) -> (-32.053043 8.887474)	9264.87	3177.9	3346.75	2166.97	5	9576	0	0	0.0970433	0.102091
									1105	3241.89	3602.6	459.68	1784.26	T	1	-4	0	0.0743151		(-31.916544 8.902099) -> (-31.905170 8.891048)	3569.27	2008.78	5060.06	1452.8	2	9576	-3	0	0.0509114	0.15857
									1106	4618.28	1884.81	291.358	1294.16	T	5	0	0	0.0289037		(-32.039719 8.899824) -> (-32.025421 8.883899)	7417.43	4430.23	9807.76	2583.86	0	9576	-5	0	0.146459	0.315078
									1107	11393.2	4451.56	1384.44	2298.42	T	4	-1	0	0.0967581		(-32.055321 8.898849) -> (-32.047195 8.892348)	13150.7	5331.53	5259.44	2935.56	6	9576	1	1	0.182023	0.165143
									1108	13176.6	4694.29	1924.89	2603.23	T	5	0	0	0.103175		(-32.050446 8.897549) -> (-32.040043 8.887474)	11953.1	7185.21	10617.9	3304.88	2	9576	-3	0	0.255167	0.341786
									1109	3081.15	3431.32	435.63	1658.66	T	1	-4	0	0.0697872		(-32.025421 8.897223) -> (-32.012096 8.884224)	1864.37	3408.81	1034.44	1345.57	5	9576	0	0	0.106155	0.0258661
									1110	13062.6	4257.29	2498.85	2507.44	T	5	0	0	0.0916223		(-31.950994 8.897223) -> (-31.886644 8.853999)	9236.83	4058.86	873.264	2762.69	4	9576	-1	0	0.131805	0.0205528
									1111	3131.47	2583.54	482.248	1458.57	T	0	-5	0	0.0473753		(-31.878519 8.896899) -> (-31.861944 8.881948)	5441.67	3059.1	6131.08	1840.63	7	9576	2	2	0.0923557	0.193876
									1112	8134.99	5062.71	1602.18	2304.26	T	3	-2	0	0.112914		(-31.863245 8.896249) -> (-31.849270 8.881299)	5446.32	2868.02	3602.03	1515.53	2	9576	-3	0	0.0848158	0.110506
									1113	13347.8	4829.87	1263.17	2802.98	T	1	-4	0	0.106759		(-31.968544 8.895924) -> (-31.955545 8.878698)	6375.39	3404.12	644.373	1611.29	9	9576	4	4	0.10597	0.0130074
									1114	5531.99	3051.98	331.982	1738.56	T	1	-4	0	0.0597589		(-32.059868 8.892348) -> (-32.046871 8.868624)	7613.04	2685.21	2529.68	1656.09	7	9576	2	2	0.0776026	0.0751565
									1115	2455.1	3374.3	344.744	1702.89	T	6	1	1	0.0682798		(-31.972445 8.889423) -> (-31.950994 8.865699)	6382.58	1615.29	664.304	1155.49	3	9576	-2	0	0.0353849	0.0136644
									1116	4519.49	2074.4	277.22	1357.98	T	2	-3	0	0.0339157		(-31.901270 8.889099) -> (-31.886644 8.876424)	6085.4	2931.03	649.375	1866.94	4	9576	-1	0	0.0873021	0.0131723
									1117	2884.77	3987.72	395.976	1909.51	T	2	-3	0	0.0844961		(-32.048820 8.888774) -> (-32.034519 8.877724)	7489.39	3281.26	6795.51	2063.48	5	9576	0	0	0.101122	0.215779
									1118	10624.4	3975.42	597.702	2593.75	T	8	3	3	0.0841709		(-32.088146 8.886824) -> (-32.073521 8.869924)	3867.52	2614.23	956.851	1706.86	3	9576	-2	0	0.0748017	0.0233082
									1119	8116.06	3327.68	550.356	2103.39	T	2	-3	0	0.0670472		(-31.955219 8.885849) -> (-31.940269 8.876099)	11437.4	4440.99	707.063	2960.66	4	9576	-1	0	0.146884	0.0150739
									1120	5559.12	3859.99	428.26	2236.3	T	6	1	1	0.0811193		(-32.040043 8.885199) -> (-32.003319 8.865374)	10340	3442.18	1737.65	2217.6	7	9576	2	2	0.107472	0.0490472
									1121	9611.05	4737.45	873.977	2559.4	T	1	-4	0	0.104316		(-32.041019 8.883899) -> (-32.027370 8.874799)	5031.48	2431.27	944.769	1459.98	3	9576	-2	0	0.0675822	0.0229099
									1122	5177.69	2719.95	333.76	1707.04	T	1	-4	0	0.0509813		(-32.053371 8.877724) -> (-32.038746 8.856599)	8912.16	3012.89	666.171	1574.46	5	9576	0	0	0.0905323	0.013726
									1123	4507.31	2972.42	561.904	1569.06	T	5	0	0	0.0576556		(-32.023468 8.877724) -> (-31.974070 8.849773)	9250.44	2882.1	1059.73	1821.26	3	9576	-2	0	0.0853717	0.0266997
									1124	6735.37	2849.98	401.585	1716.06	T	3	-2	0	0.0544187		(-32.010796 8.874148) -> (-31.999744 8.862774)	11944.2	3308.86	863.273	2351.91	6	9576	1	1	0.102211	0.0202234
									1125	11514.7	4738.28	1577.05	2814.58	T	3	-2	0	0.104338		(-31.908421 8.874148) -> (-31.886320 8.845549)	5630.79	3074.2	2547.11	1992.92	5	9576	0	0	0.0929517	0.075731
									1126	11892	5169.24	2425.97	2744.46	T	2	-3	0	0.115731		(-32.025093 8.870574) -> (-32.011120 8.863749)	9503.23	3740.01	1221.48	2217.15	2	9576	-3	0	0.119224	0.0320315
									1127	9153.78	5316.49	1653.07	2725.4	T	0	-5	0	0.119623		(-31.912970 8.869274) -> (-31.900620 8.857574)	5987.1	4898.54	4771.99	2593.35	1	9576	-4	0	0.164938	0.149074
									1128	4388.84	4672.35	539.845	2175.54	T	4	-1	0	0.102595		(-31.952944 8.868624) -> (-31.937019 8.857248)	6131.21	2632.42	763.189	1492.02	2	9576	-3	0	0.0755195	0.0169241
									1129	5989.54	6363.54	518.177	6357.22	T	7	2	2	0.147303		(-31.924669 8.867649) -> (-31.912645 8.854974)	2662.72	4623.35	10430.2	2624.32	10	9576	5	5	0.154079	0.335597
									1130	6816.05	2635.59	347.249	1798.36	T	1	-4	0	0.0487512		(-32.035172 8.866673) -> (-32.020218 8.852698)	10480.5	3325.53	696.242	2014.75	5	9576	0	0	0.102869	0.0147172
									1131	3602.7	3813.67	329.792	1785.37	T	3	-2	0	0.0798949		(-32.042645 8.866349) -> (-32.032246 8.854323)	6815.41	3220.19	596.491	1575.17	4	9576	-1	0	0.0987121	0.011429
									1132	6619.82	4063.19	366.699	2149.82	T	3	-2	0	0.0864912		(-32.062145 8.864724) -> (-32.046543 8.849773)	5618.84	3223.96	3269.3	1489.88	4	9576	-1	0	0.0988607	0.099538
									1133	3059.35	3195.14	278.646	1559.52	T	1	-4	0	0.0635434		(-32.076118 8.862774) -> (-32.062145 8.848148)	3311.91	2538.14	2929.05	1345.02	8	9576	3	3	0.0717992	0.0883215
									1134	3693.5	6942.64	568.937	2601.9	T	0	-5	0	0.162612		(-31.909395 8.861798) -> (-31.899969 8.850749)	4398.93	5829.95	4756.32	2989.73	5	9576	0	0	0.20169	0.148558
									1135	4572.24	4797.1	354.242	2247.74	T	3	-2	0	0.105893		(-32.082943 8.858873) -> (-32.065071 8.838399)	4267.89	3185.75	3642.98	1533.05	0	9576	-5	0	0.0973531	0.111856
									1136	3138.05	3194.12	259.177	1624.94	T	1	-4	0	0.0635165		(-31.918169 8.857899) -> (-31.903219 8.841324)	5613.5	3933.76	4264.72	2348.81	1	9576	-4	0	0.126869	0.132352
									1137	3583.13	3743.49	346.25	1727.26	T	4	-1	0	0.0780395		(-31.983494 8.857248) -> (-31.972120 8.847499)	7004.99	3759.84	2774.39	2180.43	3	9576	-2	0	0.120006	0.0832234
									1138	3234.62	6158.94	506.487	2455.11	T	4	-1	0	0.141894		(-32.047195 8.856599) -> (-32.033871 8.844574)	4874.51	2833.95	1189.18	1443.14	2	9576	-3	0	0.0834716	0.0309668
									1139	2184.54	3732.75	326.26	1601.15	T	5	0	0	0.0777557		(-31.973095 8.856599) -> (-31.958469 8.840024)	6153.57	3108.39	4269.05	1718.01	2	9576	-3	0	0.0943006	0.132495
									1140	5198.11	2210.37	316.337	1444.43	T	3	-2	0	0.0375102		(-31.930519 8.855948) -> (-31.918169 8.842949)	4124.91	3921.37	3508.57	2099.71	1	9576	-4	0	0.12638	0.107425
									1141	1886.11	3282.08	331.14	1611.41	T	7	2	2	0.0658419		(-32.013069 8.854974) -> (-31.996820 8.841973)	6490.25	3683.09	4022.01	1882.06	3	9576	-2	0	0.116978	0.124351
									1142	3318.18	3748.27	407.642	1725.47	T	6	1	1	0.0781661		(-32.093346 8.854649) -> (-32.076771 8.839699)	5447.32	3282.64	9239.76	1804.06	1	9576	-4	0	0.101176	0.296354
									1143	4038.62	8095.06	743.275	2893.45	T	7	2	2	0.193077		(-32.033871 8.854323) -> (-32.019894 8.844574)	4523.26	3684.86	3261.81	2022.67	0	9576	-5	0	0.117048	0.0992911
									1144	3857.48	5200.18	463.734	2979.17	T	2	-3	0	0.116548		(-31.965620 8.853999) -> (-31.951645 8.838399)	7242.64	3016.94	4193.33	1704.22	5	9576	0	0	0.0906921	0.129999
									1145	3524.4	3686.54	326.993	1780.65	T	6	1	1	0.076534		(-32.057270 8.853674) -> (-32.045895 8.840024)	6494.65	3392.53	3874.23	1756.07	0	9576	-5	0	0.105512	0.119479
									1146	3536.3	3664.23	461.576	1705.59	T	9	4	4	0.0759442		(-31.881121 8.853674) -> (-31.863245 8.838724)	2011.94	1096.07	423.256	899.28	5	9576	0	0	0.0148969	0.00571828
									1147	1820.52	2962.08	321.48	1363.83	T	7	2	2	0.0573823		(-32.020870 8.853024) -> (-32.008194 8.838074)	7388.76	3535.54	3396.1	1801.89	0	9576	-5	0	0.111155	0.103718
									1148	2875.16	5219.7	608.092	1878.5	T	3	-2	0	0.117064		(-32.065071 8.850424) -> (-32.050121 8.838399)	4143.97	3619.14	3082.41	1544.58	4	9576	-1	0	0.114454	0.093377
									1149	1988.69	3142.2	405.87	1417.51	T	1	-4	0	0.062144		(-31.938971 8.850424) -> (-31.925644 8.836449)	2303.42	6016.91	897.575	2074	2	9576	-3	0	0.209067	0.0213542
									1150	1540.8	2441.56	272.877	1205.43	T	4	-1	0	0.043622		(-31.986420 8.850099) -> (-31.971794 8.837099)	4323.82	4361.87	7800.28	2149.7	4	9576	-1	0	0.143762	0.248902
									1151	4791.46	2241.87	301.577	1495.99	T	6	1	1	0.038343		(-31.962046 8.848474) -> (-31.947094 8.834824)	6063.16	2354.47	2539.57	1460.06	0	9576	-5	0	0.0645518	0.0754824
									1152	9732.55	4710.87	538.626	2511.03	T	2	-3	0	0.103613		(-32.028343 8.847499) -> (-32.015671 8.834174)	4193.78	3670	1675.62	1810.47	5	9576	0	0	0.116461	0.0470024
									1153	6010.54	4040.7	554.26	2001.71	T	2	-3	0	0.0858966		(-32.030296 8.847174) -> (-31.994545 8.800374)	5403.3	3246.04	5725.63	1683.71	2	9576	-3	0	0.0997321	0.180511
									1154	5784.14	3466.43	523.104	1991.62	T	0	-5	0	0.0707153		(-32.037121 8.845874) -> (-32.026718 8.832224)	2637.63	3531.65	2441.28	1748.39	3	9576	-2	0	0.111002	0.0722424
									1155	12706.9	4484.45	2433.29	2846.9	T	3	-2	0	0.0976274		(-32.048820 8.844899) -> (-32.036144 8.834174)	5865.67	4422.34	4855.29	2009.82	5	9576	0	0	0.146148	0.15182
									1156	9510.91	5193.9	2534.84	2613.05	T	7	2	2	0.116382		(-31.935394 8.843924) -> (-31.920771 8.830924)	2702.18	7459.43	1043.25	2581.35	6	9576	1	1	0.265988	0.0261562
									1157	7158.02	2013.18	320.169	1489.31	T	2	-3	0	0.0322974		(-32.071896 8.843274) -> (-32.057919 8.826374)	8547.56	3385.44	1313.31	1741.45	4	9576	-1	0	0.105233	0.0350588
									1158	12547.4	4050.03	937.972	2517	T	5	0	0	0.0861433		(-32.085869 8.842949) -> (-32.074821 8.829624)	4538.54	5106.02	7994.82	2114.71	0	9576	-5	0	0.173125	0.255314
									1159	15708.9	4597.03	1274.14	2810.34	T	1	-4	0	0.100604		(-32.001369 8.840673) -> (-31.988045 8.824424)	5817.47	3691.48	7907.38	2012.15	1	9576	-4	0	0.117309	0.252432
									1160	13524	4493.13	5314.26	2689.75	T	0	-5	0	0.0978571		(-32.061493 8.839699) -> (-32.043293 8.824424)	6384.51	3922.76	1724.81	1683.73	3	9576	-2	0	0.126434	0.0486238
									1161	5974.73	3750.66	843.252	2184.93	T	4	-1	0	0.0782292		(-32.078072 8.838074) -> (-32.071896 8.829299)	3998.79	4538.14	10743.9	2092.92	1	9576	-4	0	0.150717	0.345937
									1162	5110	2633.67	365.341	1651.51	T	2	-3	0	0.0487005		(-31.963669 8.836774) -> (-31.948719 8.824749)	5144.25	3153.24	3027.8	1599.04	8	9576	3	3	0.0960705	0.0915769
									1163	4471.48	2208.99	315.398	1669.58	T	1	-4	0	0.0374737		(-31.988695 8.835474) -> (-31.961069 8.816298)	5364.04	3574.93	3119.2	1667.18	3	9576	-2	0	0.11271	0.0945899
									1164	4272.88	5053.06	393.148	1794.37	T	3	-2	0	0.112659		(-32.052395 8.834174) -> (-32.032570 8.816949)	6491.07	3858.67	4346.28	2075.88	4	9576	-1	0	0.123906	0.135041
									1165	6724.72	6186.12	485.79	2257.03	T	3	-2	0	0.142613		(-31.951969 8.833849) -> (-31.937670 8.818249)	5704.65	3657.84	3064.67	2117.05	0	9576	-5	0	0.115981	0.0927922
									1166	5167.84	6217.14	464.88	2140.27	T	3	-2	0	0.143433		(-32.032570 8.832224) -> (-32.020546 8.816624)	2715.04	3681.67	10728.3	1751.21	2	9576	-3	0	0.116921	0.345422
									1167	5449.75	6340.75	445.224	1926.57	T	0	-5	0	0.1467		(-32.082294 8.830599) -> (-32.068321 8.817924)	4442.7	3761.75	8211.36	1965.99	6	9576	1	1	0.120081	0.262453
									1168	5831.75	9075.68	626.677	3032.26	T	6	1	1	0.219001		(-32.068321 8.827999) -> (-32.055645 8.816298)	2588.68	5009.68	7858.25	1943.15	5	9576	0	0	0.169323	0.250812
									1169	5122.86	6085.61	420.116	1980.48	T	0	-5	0	0.139956		(-31.984470 8.827024) -> (-31.974720 8.818899)	5069.54	3335.91	2052.85	1680.26	2	9576	-3	0	0.103278	0.0594376
									1170	9703.37	10921.9	773.329	4414.41	T	4	-1	0	0.267808		(-31.958145 8.826698) -> (-31.945795 8.815324)	4452.82	1608.74	1166.84	1027.76	0	9576	-5	0	0.0351264	0.0302304
									1171	7646.78	8802.24	621.803	2784.02	T	1	-4	0	0.211772		(-32.043293 8.823773) -> (-32.028671 8.807199)	5438.65	3773.83	6889.89	1704.5	0	9576	-5	0	0.120558	0.218891
									1172	4685.09	5580.59	382.987	1719.02	T	4	-1	0	0.126605		(-32.056946 8.823124) -> (-32.043621 8.808498)	4096.48	4553.82	5386.56	1764.8	9	9576	4	4	0.151336	0.169333
									1173	5489.41	6721.09	463.56	2057.63	T	1	-4	0	0.156755		(-32.085220 8.821499) -> (-32.069946 8.810449)	4468.31	2215.67	1137.99	1265.61	2	9576	-3	0	0.0590748	0.0292795
									1174	5837.31	7390.42	552.677	2129.12	T	4	-1	0	0.174449		(-31.988695 8.821499) -> (-31.975370 8.810449)	6258.05	2569.45	1125.19	1357.41	2	9576	-3	0	0.0730345	0.0288574
									1175	4681.68	2966.31	279.736	1300.51	T	2	-3	0	0.0574941		(-31.975370 8.820848) -> (-31.956520 8.802974)	6351.81	3290.49	3422.19	1725.93	1	9576	-4	0	0.101486	0.104578
									1176	3754.25	4453.16	334.803	1750.83	T	5	0	0	0.0968004		(-31.928246 8.818899) -> (-31.909395 8.798099)	5997.71	2853.7	3104.55	1651.95	6	9576	1	1	0.084251	0.094107
									1177	3279.54	3832.56	333.219	1446.54	T	0	-5	0	0.0803941		(-32.007545 8.818249) -> (-31.992270 8.806549)	2669.38	5227.05	1483.41	1764.39	2	9576	-3	0	0.1779	0.0406662
									1178	2984.43	4110.63	387.71	1433.73	T	4	-1	0	0.0877453		(-31.874294 8.818249) -> (-31.853170 8.802974)	4550.36	3609.47	6162.44	1958.86	4	9576	-1	0	0.114073	0.19491
									1179	3716.6	5210.05	469.185	1567.46	T	3	-2	0	0.116809		(-32.072544 8.816949) -> (-32.049145 8.792899)	4412.97	2639.63	3883.03	1377.98	3	9576	-2	0	0.0758039	0.11977
									1180	3341.98	3984.33	321.268	1478.15	T	3	-2	0	0.0844064		(-31.901270 8.816949) -> (-31.880795 8.789974)	4792.75	3484.36	4695.44	1917.8	2	9576	-3	0	0.109136	0.146551
									1181	4618.64	3163.74	304.293	1362.79	T	3	-2	0	0.0627135		(-31.885994 8.816298) -> (-31.865845 8.795824)	8313.19	3874.73	3098.71	2152.63	6	9576	1	1	0.124539	0.0939143
									1182	4182.5	5191.03	375.206	2015.02	T	4	-1	0	0.116306		(-31.998119 8.814349) -> (-31.973095 8.796799)	6669.65	3624.12	4026.52	1870.17	6	9576	1	1	0.114651	0.1245
									1183	3232.92	3871.61	298.348	1380.95	T	2	-3	0	0.0814264		(-32.082619 8.812399) -> (-32.070595 8.802974)	5130.48	3468.41	6281.3	1819.07	0	9576	-5	0	0.108507	0.198828
									1184	4285.53	4994.2	351.185	1457.67	T	8	3	3	0.111103		(-32.013721 8.810123) -> (-31.987720 8.774049)	5450.8	3796.41	5960.11	1857.82	9	9576	4	4	0.121449	0.18824
									1185	4094.52	4940.6	415.986	1464.53	T	10	5	5	0.109686		(-32.020546 8.809474) -> (-32.011120 8.794848)	4446.99	2223.81	2084.15	1261.19	2	9576	-3	0	0.0593962	0.0604695
									1186	3711.29	4349.2	323.115	1418.77	T	0	-5	0	0.0940522		(-31.971146 8.807199) -> (-31.958469 8.795499)	5186.51	2784.64	2365.8	1568.24	3	9576	-2	0	0.0815256	0.0697542
									1187	6168.57	3507.46	322.048	1387.3	T	2	-3	0	0.0717998		(-31.932144 8.805899) -> (-31.915895 8.779899)	7246.47	2857.3	834.622	1620.79	19	9576	14	14	0.0843929	0.0192789
									1188	3336.73	4069.38	325.405	2158.27	T	5	0	0	0.0866548		(-32.077744 8.803299) -> (-32.066696 8.790624)	2581.87	2500.4	6458.27	1473.07	1	9576	-4	0	0.0703101	0.204662
									1189	3625.73	4415.4	351.595	1429.21	T	5	0	0	0.0958022		(-31.918819 8.802974) -> (-31.902245 8.787699)	6104.06	3020.07	577.502	1493.03	3	9576	-2	0	0.0908154	0.010803
									1190	2685.34	2703.2	309.114	1315.31	T	6	1	1	0.0505387		(-32.091721 8.802649) -> (-32.076771 8.787374)	3195.47	3950.91	14106.3	1841.7	2	9576	-3	0	0.127545	0.456778
									1191	3212.56	3872.7	325.668	1461.35	T	6	1	1	0.0814553		(-31.982519 8.802649) -> (-31.969521 8.788024)	5319.66	3861.86	4930.86	1884.89	8	9576	3	3	0.124031	0.154311
									1192	4122.26	5437.37	471.892	2373.33	T	3	-2	0	0.122819		(-31.969521 8.801999) -> (-31.950020 8.787374)	7570.5	2594.07	695.918	1390.55	3	9576	-2	0	0.0740063	0.0147066
									1193	2685.7	3894.26	400.498	1438.56	T	2	-3	0	0.0820252		(-32.056293 8.801349) -> (-32.026718 8.779899)	2920.65	2857.69	576.384	1457.26	9	9576	4	4	0.0844084	0.0107661
									1194	3738.36	4501.54	355.736	1618.7	T	6	1	1	0.0980792		(-32.029644 8.800374) -> (-32.015995 8.786724)	3892.44	2648.65	613.913	1339.81	6	9576	1	1	0.07616	0.0120033
									1195	3114.34	3863.38	325.205	1487.52	T	5	0	0	0.0812088		(-31.936695 8.799724) -> (-31.925970 8.786074)	2818.44	2373.2	528.742	1292.77	0	9576	-5	0	0.0652908	0.00919563
									1196	9859.53	7671.29	582.569	3006.51	T	3	-2	0	0.181874		(-31.865520 8.798424) -> (-31.850245 8.778599)	5286.48	3383.22	5149.71	2005.79	6	9576	1	1	0.105145	0.161525
									1197	4561.76	5772	526.624	3837.6	T	2	-3	0	0.131665		(-31.895744 8.797449) -> (-31.872345 8.779899)	5905.67	4265.56	2892.29	2188.87	5	9576	0	0	0.139961	0.08711
									1198	4733.76	5761.63	503.031	2131.08	T	8	3	3	0.131391		(-31.955545 8.795174) -> (-31.943195 8.781524)	5494.62	2522.08	692.503	1511.37	8	9576	3	3	0.0711653	0.014594
									1199	5372.73	7309.53	565.525	2295.28	T	8	3	3	0.172311		(-31.915569 8.792249) -> (-31.905170 8.782498)	3911.17	3099.62	616.877	1603.63	5	9576	0	0	0.0939547	0.012101
									1200	6079.98	7483.53	659.827	2572.75	T	4	-1	0	0.176911		(-31.979919 8.790298) -> (-31.966919 8.778924)	3357.17	3375.87	5573.08	1718.26	14	9576	9	9	0.104855	0.175482
									1201	3450.91	3679.92	338.193	1575.48	T	0	-5	0	0.076359		(-32.074169 8.789974) -> (-32.059868 8.775023)	4239.2	3186.78	5696.31	1674.04	11	9576	6	6	0.0973938	0.179544
									1202	7335.26	4270.95	365.346	1825.3	T	3	-2	0	0.0919835		(-32.094318 8.788999) -> (-32.080994 8.774699)	3438.11	1706.78	715.432	1159.59	2	9576	-3	0	0.0389946	0.0153499
									1203	3745.35	4647.13	424.26	1649.37	T	10	5	5	0.101928		(-31.906796 8.788999) -> (-31.888920 8.771124)	5743.93	3364.54	1121.58	1920.61	10	9576	5	5	0.104408	0.0287384
									1204	4144.53	5022.25	447.484	1680.13	T	0	-5	0	0.111845		(-31.965294 8.788673) -> (-31.952620 8.774699)	4903.73	3242.28	1939.21	1510.4	14	9576	9	9	0.0995839	0.0556915
									1205	3843.05	5090.12	488.356	1801.87	T	3	-2	0	0.113639		(-32.065395 8.787699) -> (-32.050121 8.767874)	4653.5	3876.23	5741.43	2224.2	8	9576	3	3	0.124599	0.181032
									1206	5382.64	6733.42	549.999	2429.56	T	0	-5	0	0.157081		(-31.886644 8.787374) -> (-31.872669 8.773398)	2929.09	3279.46	6149.36	1861.59	11	9576	6	6	0.101051	0.194479
									1207	4579.19	5819.79	527.252	1950.07	T	1	-4	0	0.132928		(-31.974070 8.787048) -> (-31.962694 8.774374)	4399.56	3214.69	3964.96	1653.01	7	9576	2	2	0.0984952	0.12247
									1208	3953.21	4864.41	411.992	2125.53	T	15	10	10	0.107672		(-32.080994 8.786724) -> (-32.067993 8.773074)	3261.83	3126.43	4650.39	1503.67	8	9576	3	3	0.0950125	0.145065
									1209	7103.46	3627.84	327.415	1564.62	T	10	5	5	0.0749822		(-31.631195 9.018449) -> (-31.612345 9.000898)	5126.67	2297.56	464.972	1503.61	14	9576	9	9	0.0623063	0.00709343
									1210	4163.16	5114.5	507.079	1784.7	T	1	-4	0	0.114283		(-31.649069 9.016173) -> (-31.631519 9.001224)	9640.15	2456.47	544.33	1431.28	19	9576	14	14	0.0685768	0.00970948
									1211	2719.04	3226.25	336.208	1303.34	T	1	-4	0	0.0643658		(-31.695545 9.008374) -> (-31.677019 8.991798)	7371.06	1648.45	590.813	1112.22	11	9576	6	6	0.0366933	0.0112418
									1212	4944.06	6070.33	430.745	1928.38	T	7	2	2	0.139552		(-31.762169 9.004474) -> (-31.747545 8.986274)	6395.36	2820.52	5404.05	1579.97	10	9576	5	5	0.0829417	0.16991
									1213	7515.86	6524.49	476.596	2442.63	T	2	-3	0	0.151558		(-31.778746 9.002849) -> (-31.761845 8.986599)	5206.5	3050.65	5833.55	1662.5	6	9576	1	1	0.0920223	0.184068
									1214	3668	4669.75	388.903	1736.03	T	3	-2	0	0.102526		(-31.750145 9.002199) -> (-31.738445 8.985949)	8187.81	2709.36	6341.32	1683.4	9	9576	4	4	0.0785556	0.200807
									1215	6484.67	2801.63	290.452	1377.68	T	2	-3	0	0.0531407		(-31.745920 8.995049) -> (-31.731619 8.978148)	10470.5	2877.78	6132.49	1772.55	5	9576	0	0	0.085201	0.193923
									1216	6049.54	8696.78	608.245	2771.83	T	4	-1	0	0.208984		(-31.825544 8.994399) -> (-31.809296 8.979774)	4635.31	2082.47	993.051	1246.6	13	9576	8	8	0.0538192	0.0245015
									1217	6198.34	5283.98	425.731	1916.25	T	5	0	0	0.118764		(-31.662069 8.994074) -> (-31.634445 8.977499)	7433.43	1749.98	616.805	1287.58	11	9576	6	6	0.0406993	0.0120986
									1218	4813.19	5867.47	395.491	1737.76	T	4	-1	0	0.134189		(-31.734221 8.993749) -> (-31.724470 8.982698)	6202.44	1831.55	1264.86	1185.67	8	9576	3	3	0.0439181	0.0334619
									1219	8198.7	4174.54	426.33	1747.69	T	2	-3	0	0.0894347		(-31.782320 8.993099) -> (-31.766069 8.978474)	5265.02	3321.61	6402.1	1813.58	2	9576	-3	0	0.102714	0.202811
									1220	5570.81	6860.83	457.339	2438.02	T	7	2	2	0.160449		(-31.712120 8.990173) -> (-31.694571 8.973273)	5344.87	2990.05	9731.4	1812.76	7	9576	2	2	0.0896311	0.312561
									1221	3994.97	4928.35	390.343	1661.13	T	5	0	0	0.109362		(-31.729019 8.989849) -> (-31.717646 8.979124)	4972.78	2776.61	4553.73	1644.39	10	9576	5	5	0.0812088	0.141879
									1222	3547.58	4299.87	326.321	1439.27	T	6	1	1	0.0927479		(-31.808319 8.989199) -> (-31.793369 8.975549)	3085.07	2226.48	657.336	1523.15	14	9576	9	9	0.0595015	0.0134347
									1223	4848.75	6275.7	489.876	2498.27	T	8	3	3	0.144981		(-31.754045 8.984974) -> (-31.741045 8.970348)	5582.19	3618.41	5741.62	2205.11	6	9576	1	1	0.114425	0.181038
									1224	4930.02	5079.74	430.94	2074.01	T	7	2	2	0.113364		(-31.739744 8.983349) -> (-31.712120 8.969374)	6406.31	3492.22	9058.69	1979.81	5	9576	0	0	0.109446	0.290385
									1225	8288.52	4479.91	2347.77	1754.01	T	6	1	1	0.0975074		(-31.766396 8.982698) -> (-31.749819 8.965474)	4797.45	2781.91	1905.57	1603.26	0	9576	-5	0	0.0814182	0.0545828
									1226	3499.72	4205.96	331.817	1496.15	T	3	-2	0	0.0902653		(-31.701719 8.980099) -> (-31.687420 8.967099)	4602.18	2794.66	6325.82	1697.7	14	9576	9	9	0.0819212	0.200296
									1227	4385.68	5628.27	429.256	1922.71	T	9	4	4	0.127865		(-31.786545 8.979774) -> (-31.768995 8.965149)	7170.49	2771	3244.53	1641.16	4	9576	-1	0	0.0809875	0.0987213
									1228	4206.35	5263.85	388.593	1781.12	T	3	-2	0	0.118232		(-31.682220 8.978474) -> (-31.664669 8.961899)	6434.21	3083.66	7180.8	1703.29	12	9576	7	7	0.0933246	0.22848
									1229	10759	5232.16	2028.5	2363.42	T	5	0	0	0.117394		(-31.741695 8.974249) -> (-31.725121 8.960924)	9671.42	2888.62	2441.51	1688.8	19	9576	14	14	0.0856289	0.0722497
									1230	8160.48	5130.53	821.669	1751.8	T	2	-3	0	0.114707		(-31.708546 8.973273) -> (-31.692295 8.958649)	5646.79	3753.24	6896.16	1903.64	1	9576	-4	0	0.119746	0.219097
									1231	10812.4	5863.16	1473.41	2294.07	T	4	-1	0	0.134075		(-31.693920 8.970999) -> (-31.679295 8.955073)	8900.68	2369.21	2891.65	1442.3	14	9576	9	9	0.0651334	0.0870886
									1232	14691.7	5688.74	3281.24	2369.33	T	0	-5	0	0.129464		(-31.848946 8.970348) -> (-31.834970 8.956698)	6486.99	2559.05	5409.22	1668.11	0	9576	-5	0	0.0726241	0.17008
									1233	7112.83	5049.73	872.043	1705.26	T	7	2	2	0.112571		(-31.728045 8.970024) -> (-31.713745 8.950199)	9329.98	3386.97	5150.74	1944.21	1	9576	-4	0	0.105293	0.161559
									1234	8411.17	4384.44	1287.71	2003.26	T	4	-1	0	0.0949837		(-31.671169 8.970024) -> (-31.653944 8.948249)	7435.14	3108.64	7751.19	2088.63	12	9576	7	7	0.0943106	0.247283
									1235	4867.2	7418.81	623.444	2080.96	T	9	4	4	0.1752		(-31.770620 8.969699) -> (-31.760220 8.956049)	4128.72	3017.25	2332.99	1802.2	10	9576	5	5	0.0907044	0.0686727
									1236	8111.19	8008.23	688.377	2474.79	T	2	-3	0	0.190782		(-31.829445 8.966774) -> (-31.814169 8.950199)	7806.09	2692.67	5341.98	1725.88	8	9576	3	3	0.0778966	0.167864
									1237	12588.2	5773.76	2420.72	2781.31	T	9	4	4	0.131711		(-31.784920 8.966774) -> (-31.770945 8.955724)	6750.23	3932.72	4820.37	1985.35	1	9576	-4	0	0.126828	0.150669
									1238	2839.7	5566.56	463.521	1537.11	T	3	-2	0	0.126234		(-31.838221 8.965798) -> (-31.824570 8.947924)	7384.38	3293.13	4614.95	2195.28	9	9576	4	4	0.10159	0.143897
									1239	11869.1	5523.09	1067.63	1895.38	T	3	-2	0	0.125085		(-31.742020 8.965474) -> (-31.727720 8.955399)	11277.6	2247.07	540.334	1456.98	20	9576	15	15	0.0603139	0.00957774
									1240	6969.62	15096.2	1116.9	3004.72	T	1	-4	0	0.378157		(-31.764444 8.964499) -> (-31.751120 8.949549)	9557.42	2659.8	1009.26	1621.34	0	9576	-5	0	0.0765996	0.0250359
									1241	8146.99	11787.8	902.471	2541.37	T	0	-5	0	0.290697		(-31.715370 8.964499) -> (-31.703671 8.951499)	4051.48	3776.72	8781.51	1810.12	21	9576	16	16	0.120672	0.281248
									1242	6866.53	2867.35	341.375	1309.45	T	6	1	1	0.054878		(-31.688721 8.962873) -> (-31.670845 8.948574)	5491.39	2670.7	3603.51	1448.91	4	9576	-1	0	0.0770299	0.110555
									1243	11792.8	5855.11	717.622	1887.36	T	7	2	2	0.133862		(-31.856745 8.959299) -> (-31.836596 8.942723)	9312.41	3068.97	1698.28	1968.9	0	9576	-5	0	0.0927452	0.0477495
									1244	3940.57	5854.15	685.616	1744.57	T	2	-3	0	0.133837		(-31.745270 8.958323) -> (-31.720245 8.936873)	7971.09	3134.18	3665.93	1694.14	8	9576	3	3	0.0953184	0.112613
									1245	7358.84	4875.65	1089.52	1817.18	T	6	1	1	0.107969		(-31.719269 8.957674) -> (-31.693594 8.924849)	9495.51	2587.23	1298.63	1672.64	0	9576	-5	0	0.0737362	0.0345749
									1246	8974.4	5145.64	1587.09	1735.93	T	5	0	0	0.115107		(-31.771595 8.957024) -> (-31.760220 8.944999)	9096.11	2843.99	2067.94	1673.4	8	9576	3	3	0.0838675	0.0599352
									1247	5931.82	6047.35	751.052	1952.45	T	2	-3	0	0.138944		(-31.678644 8.957024) -> (-31.664995 8.944674)	5783.15	2806.77	3348.85	1812.09	6	9576	1	1	0.0823989	0.10216
									1248	10043.9	5794.71	1672.01	1881.03	T	3	-2	0	0.132265		(-31.784595 8.955724) -> (-31.770945 8.941099)	7320.11	2832.32	2723.56	1625.54	6	9576	1	1	0.0834074	0.0815478
									1249	10354.4	6178.37	3233.12	1967.58	T	4	-1	0	0.142408		(-31.759895 8.955073) -> (-31.740395 8.938498)	9780.33	2570.9	1144.19	1621.06	4	9576	-1	0	0.0730918	0.0294838
									1250	11638.4	5470.98	1911.64	2660.27	T	3	-2	0	0.123707		(-31.839846 8.950199) -> (-31.827169 8.939798)	3169.77	2373.92	627.968	1286.5	0	9576	-5	0	0.0653192	0.0124666
									1251	4078.3	6416	596.027	1847.02	T	0	-5	0	0.14869		(-31.664995 8.949874) -> (-31.650370 8.936224)	11283.3	3259.01	9442.73	2189.08	6	9576	1	1	0.100244	0.303045
									1252	3752.31	3787.6	385.763	1374.25	T	2	-3	0	0.0792056		(-31.860645 8.946949) -> (-31.848295 8.934924)	5297.89	2297.32	446.424	1479.6	4	9576	-1	0	0.0622966	0.00648202
									1253	13043.2	5609.81	2405.3	2136.42	T	1	-4	0	0.127377		(-31.776470 8.946299) -> (-31.758921 8.919649)	5689.48	2857.79	4308.47	1738.98	10	9576	5	5	0.0844124	0.133794
									1254	9522.98	4970.16	2683.43	1837.92	T	6	1	1	0.110468		(-31.852844 8.945649) -> (-31.835295 8.927124)	9880.36	2924.68	615.509	1853.11	7	9576	2	2	0.0870517	0.0120559
									1255	10091.7	6006.34	3033.01	2323.27	T	4	-1	0	0.13786		(-31.683846 8.945649) -> (-31.656219 8.926474)	9049.15	2960.79	5034.21	1820.52	11	9576	6	6	0.0884764	0.157718
									1256	13523.5	5443.3	1097.4	1980.91	T	3	-2	0	0.122975		(-31.762495 8.944674) -> (-31.749819 8.932649)	5315.75	3947.28	6692.16	1821.22	2	9576	-3	0	0.127402	0.212372
									1257	5984.2	5809.38	574.561	1676.77	T	2	-3	0	0.132653		(-31.656219 8.944348) -> (-31.644520 8.926148)	5898.75	1463.42	1485.45	1179.31	5	9576	0	0	0.029392	0.0407336
									1258	3152.22	5109.65	435.783	1773.52	T	7	2	2	0.114155		(-31.824245 8.943048) -> (-31.810270 8.933299)	4232.42	2378.06	537.947	1428.07	6	9576	1	1	0.0654826	0.00949906
									1259	6455.29	4803.49	608.139	1658.39	T	3	-2	0	0.106062		(-31.791744 8.940774) -> (-31.775169 8.927773)	6010.97	2427.76	3411.65	1560.02	1	9576	-4	0	0.0674439	0.104231
									1260	3467.25	6381.21	562.514	2113.97	T	4	-1	0	0.14777		(-31.730644 8.939798) -> (-31.715370 8.923874)	3492.95	2739.48	6381.8	1640.2	9	9576	4	4	0.079744	0.202141
									1261	16144.1	4248.54	692.496	1566.19	T	0	-5	0	0.0913909		(-31.752094 8.939149) -> (-31.735195 8.924199)	5551.92	2644.5	4675.48	1592.44	13	9576	8	8	0.0759962	0.145893
									1262	9112.14	7291.68	874.507	2157.15	T	5	0	0	0.171839		(-31.812220 8.938173) -> (-31.797594 8.922249)	6439.38	1833.18	470.55	1280.71	2	9576	-3	0	0.0439824	0.00727731
									1263	11169.6	5448.18	2177.43	1988.98	T	2	-3	0	0.123105		(-31.697495 8.938173) -> (-31.687096 8.927449)	8365.42	2127.05	580.669	1373.63	9	9576	4	4	0.0555782	0.0109074
									1264	4632.99	9414.43	743.393	2335.95	T	0	-5	0	0.227956		(-31.687420 8.937849) -> (-31.676044 8.925824)	6089.45	2122.67	836.331	1237.48	1	9576	-4	0	0.0554055	0.0193353
									1265	12470.9	5270.56	1147.85	2420.55	T	10	5	5	0.118409		(-31.856745 8.934599) -> (-31.834320 8.914449)	5648.02	1966.14	894.79	1274.38	11	9576	6	6	0.049229	0.0212624
									1266	12740	5107.72	1205.93	2039.61	T	2	-3	0	0.114104		(-31.825871 8.934599) -> (-31.811569 8.920299)	8889.05	2574.97	537.457	1684.11	10	9576	5	5	0.0732526	0.00948291
									1267	6625.81	5886.41	3701.67	2053.57	T	10	5	5	0.134689		(-31.716995 8.933623) -> (-31.702694 8.918999)	7538.6	3407.72	7161.27	1743.06	15	9576	10	10	0.106112	0.227836
									1268	11953.4	5672.48	955.034	1966.14	T	0	-5	0	0.129034		(-31.764771 8.932974) -> (-31.749170 8.917699)	6479.56	3438.14	3732.37	1705.7	14	9576	9	9	0.107312	0.114803
									1269	8634.52	8938.57	692.653	2420.41	T	4	-1	0	0.215376		(-31.805395 8.931674) -> (-31.792070 8.914774)	7975.34	2516.66	435.398	1472.1	1	9576	-4	0	0.0709516	0.00611853
									1270	3854.68	6587.26	530.074	2007.99	T	4	-1	0	0.153217		(-31.792719 8.930049) -> (-31.787519 8.918348)	9376.45	3703.66	596.651	1803.67	10	9576	5	5	0.117789	0.0114342
									1271	7493.32	5885.24	3681.24	1958.57	T	0	-5	0	0.134659		(-31.694895 8.928749) -> (-31.677670 8.915423)	11458.2	2614.62	1412.7	1580.18	5	9576	0	0	0.074817	0.0383353
									1272	11601.1	5388.38	1638.89	2149.08	T	5	0	0	0.121524		(-31.830095 8.928424) -> (-31.814495 8.913798)	6629.04	3008.38	539.273	1961.08	2	9576	-3	0	0.0903542	0.00954279
									1273	2482.6	4339.67	393.094	1500.19	T	6	1	1	0.0938		(-31.788820 8.928099) -> (-31.777121 8.919649)	9072.29	2795.4	4809.51	1926.2	3	9576	-2	0	0.0819504	0.150311
									1274	10036.2	5218.49	1632.44	2026.9	T	9	4	4	0.117033		(-31.677996 8.927773) -> (-31.662069 8.911849)	4455.68	3707.67	8550.55	1750.7	1	9576	-4	0	0.117948	0.273634
									1275	9962.72	5985.36	1805.93	2033.14	T	0	-5	0	0.137305		(-31.780369 8.927124) -> (-31.766720 8.915099)	10384.7	3073.71	4592.45	1870.14	10	9576	5	5	0.0929321	0.143155
									1276	8004.58	5462.76	4418.24	2427.53	T	5	0	0	0.12349		(-31.726419 8.925499) -> (-31.695219 8.899824)	5149.73	3498.37	8419.6	1689.71	5	9576	0	0	0.109689	0.269317
									1277	11816	5896.31	1341.9	2086.51	T	4	-1	0	0.134951		(-31.653296 8.923549) -> (-31.637369 8.895598)	7615.76	2978.56	788.593	1772.85	4	9576	-1	0	0.0891778	0.0177616
									1278	6167.96	5196.76	1275.58	1641.69	T	7	2	2	0.116458		(-31.739096 8.922249) -> (-31.723169 8.904698)	6340.65	2995.67	7544.04	1555.71	5	9576	0	0	0.089853	0.240455
									1279	11433.3	5501.93	1455.88	1919.16	T	6	1	1	0.124525		(-31.751770 8.921598) -> (-31.739096 8.906974)	6327.59	2447	569.196	1416.85	4	9576	-1	0	0.0682031	0.0105292
									1280	7291.39	5550.1	800.587	1890.05	T	3	-2	0	0.125799		(-31.799870 8.921274) -> (-31.781994 8.908274)	10400.3	2653.79	717.862	1684.66	8	9576	3	3	0.0763626	0.0154299
									1281	13686.2	5960.26	1988.68	2060.06	T	4	-1	0	0.136642		(-31.782644 8.919973) -> (-31.772570 8.908924)	8149.81	2716.5	2935.89	1801.04	3	9576	-2	0	0.078837	0.0885469
									1282	12581.2	5446.45	1867.2	2696.55	T	1	-4	0	0.123059		(-31.703671 8.919973) -> (-31.672794 8.899824)	8943.59	2766.62	726.011	1560.37	9	9576	4	4	0.0808146	0.0156986
									1283	13704.3	5803.4	2565.44	2478.66	T	11	6	6	0.132495		(-31.845695 8.918999) -> (-31.831720 8.905024)	2584.36	2332.28	1259.5	1384.41	11	9576	6	6	0.0636763	0.033285
									1284	13038.2	5344.19	891.309	1881.1	T	6	1	1	0.120356		(-31.762495 8.918348) -> (-31.751120 8.906649)	2046.35	1960.04	501.137	1188.44	2	9576	-3	0	0.0489882	0.00828561
									1285	2970.17	4156.26	367.344	1705.13	T	4	-1	0	0.0889515		(-31.827169 8.917699) -> (-31.800844 8.903073)	6553.61	2477.66	532.016	1558.99	5	9576	0	0	0.0694129	0.00930355
									1286	3610.9	5231.03	409.538	2561.98	T	4	-1	0	0.117364		(-31.669544 8.917699) -> (-31.654270 8.904698)	4943.01	3278.17	4632.81	1657.28	5	9576	0	0	0.101	0.144486
									1287	1562.41	2662.85	315.002	1135.2	T	9	4	4	0.0494719		(-31.774195 8.916724) -> (-31.761845 8.900474)	5885.16	2373.4	613.132	1366.79	6	9576	1	1	0.0652987	0.0119775
									1288	5070.53	2036.92	305.687	1529.93	T	0	-5	0	0.0329249		(-31.803120 8.911524) -> (-31.786221 8.900799)	7603.01	3123.68	902.141	1801.14	2	9576	-3	0	0.094904	0.0215047
									1289	4665.12	3499.84	659.048	1540.83	T	9	4	4	0.0715985		(-31.746244 8.911524) -> (-31.732595 8.901449)	9718.89	2450.96	619.329	1486.1	1	9576	-4	0	0.0683593	0.0121818
									1290	3852.83	3583.94	429.322	1535.42	T	13	8	8	0.0738217		(-31.782644 8.910549) -> (-31.772570 8.902099)	9978.77	2429.88	756.707	1450.68	1	9576	-4	0	0.0675275	0.0167105
									1291	8419.96	4205.02	1452.38	2292.99	T	0	-5	0	0.0902406		(-31.673445 8.910549) -> (-31.655245 8.897549)	10715.4	2677.27	1400.84	1559.43	9	9576	4	4	0.0772892	0.0379443
									1292	9250.28	4996.96	2038.88	2319.29	T	11	6	6	0.111176		(-31.832045 8.909899) -> (-31.815145 8.896899)	5354.7	2713.14	1370.37	1575.45	6	9576	1	1	0.0787044	0.0369398
									1293	7239.29	5565.57	2104.76	2144.57	T	18	13	13	0.126208		(-31.655245 8.909574) -> (-31.645494 8.896899)	8326.7	6155.4	867.173	2605.87	4	9576	-1	0	0.214532	0.020352
									1294	9420.84	4527.73	979.93	2063.26	T	7	2	2	0.0987718		(-31.705620 8.908274) -> (-31.692619 8.894949)	4312.38	2171	630.857	1337.65	6	9576	1	1	0.0573123	0.0125618
									1295	2150.55	3019.08	370.027	1403.6	T	4	-1	0	0.0588891		(-31.814819 8.906974) -> (-31.797270 8.892024)	9619.93	2839.19	1692.44	1716.95	11	9576	6	6	0.0836781	0.0475568
									1296	6458.69	5200.43	683.639	1856.52	T	8	3	3	0.116555		(-31.750469 8.906649) -> (-31.737144 8.892673)	9630.24	2464.81	841.633	1519.46	2	9576	-3	0	0.0689056	0.0195101
									1297	13692.6	4994.82	1359.99	2412.62	T	3	-2	0	0.111119		(-31.798571 8.905999) -> (-31.782970 8.892999)	7375.36	3273.93	2507.57	1609.27	5	9576	0	0	0.100832	0.0744277
									1298	8162.05	5964.19	5515.22	2353.77	T	3	-2	0	0.136746		(-31.783619 8.904698) -> (-31.768345 8.891048)	7524.93	2404.04	699.643	1327.22	5	9576	0	0	0.0665078	0.0148294
									1299	4871.72	6104.21	479.985	2325.29	T	1	-4	0	0.140447		(-31.744946 8.904374) -> (-31.725121 8.886824)	9883.19	2482.23	1096.08	1560.81	1	9576	-4	0	0.0695932	0.0278978
									1300	15009.5	5898.91	3551.61	2556.6	T	5	0	0	0.13502		(-31.720894 8.904374) -> (-31.708546 8.893649)	2897.92	2959.89	6563.77	1687.92	2	9576	-3	0	0.0884408	0.20814
									1301	10428.1	5995.98	2094.44	2827.29	T	0	-5	0	0.137586		(-31.710169 8.904374) -> (-31.699444 8.891374)	2293.62	2452.01	4139.66	1443.83	0	9576	-5	0	0.0684007	0.128229
									1302	13560.1	6966.66	1055.71	2596.49	T	4	-1	0	0.163247		(-31.855770 8.904049) -> (-31.833019 8.889099)	6914.98	2890.47	4698.26	1729.23	2	9576	-3	0	0.0857018	0.146644
									1303	7284.94	3793.88	514.156	1685.76	T	14	9	9	0.0793718		(-31.681894 8.903399) -> (-31.651995 8.881948)	16031.1	2942.25	639.452	1845.5	2	9576	-3	0	0.0877451	0.0128452
									1304	5173.37	6190.81	5803.14	2210.7	T	5	0	0	0.142737		(-31.832695 8.900474) -> (-31.818720 8.886174)	8211.59	2421.5	527.875	1425.42	6	9576	1	1	0.0671968	0.00916703
									1305	11285	5649.5	1384.01	2908.8	T	20	15	15	0.128427		(-31.664669 8.898849) -> (-31.659145 8.891048)	9473.89	2614.88	615.372	1557.21	2	9576	-3	0	0.0748273	0.0120514
									1306	5237.78	5000.17	388.298	1749.15	T	4	-1	0	0.111261		(-31.656219 8.898523) -> (-31.632494 8.882599)	7414.32	3469.38	5642.1	2353.24	8	9576	3	3	0.108545	0.177757
									1307	14087.6	5930.41	1870.42	2304.26	T	5	0	0	0.135853		(-31.701719 8.896574) -> (-31.673445 8.868949)	11163.9	2833.08	1231.69	1773.4	0	9576	-5	0	0.0834373	0.0323684
									1308	6125.85	3413.37	468.318	1705.93	T	1	-4	0	0.0693126		(-31.640945 8.894299) -> (-31.625019 8.877398)	7545.19	2727.49	5068.41	1829.18	12	9576	7	7	0.0792709	0.158845
									1309	11856.9	5454.6	584.001	2133.5	T	13	8	8	0.123274		(-31.791744 8.893649) -> (-31.781994 8.879674)	9955.28	2506.77	710.087	1492.69	0	9576	-5	0	0.0705615	0.0151737
									1310	4529.46	3485.16	495.519	1512.48	T	8	3	3	0.0712104		(-31.828794 8.893324) -> (-31.813520 8.880323)	4814.23	2815.12	670.078	1527.87	4	9576	-1	0	0.0827285	0.0138548
									1311	7309.16	3458.96	478.042	1674.59	T	6	1	1	0.0705179		(-31.800844 8.893324) -> (-31.789795 8.880649)	7490.33	3063.76	8095.05	1709.02	6	9576	1	1	0.0925396	0.258619
									1312	2623.02	4444.13	447.435	1655.03	T	3	-2	0	0.0965617		(-31.781670 8.892673) -> (-31.769970 8.883248)	3543.98	1590.84	340.188	1128.11	3	9576	-2	0	0.03442	0.00297996
									1313	11608.2	7292.9	747.355	2901.53	T	3	-2	0	0.171871		(-31.811895 8.892348) -> (-31.800844 8.882924)	4525.59	3970.96	4804.3	1907.89	8	9576	3	3	0.128337	0.150139
									1314	17395.9	6122.36	1270.82	3226.93	T	1	-4	0	0.140927		(-31.817419 8.891699) -> (-31.807995 8.879024)	6346.11	3403.04	849.316	1708.43	7	9576	2	2	0.105927	0.0197633
									1315	10823.1	4856.93	597.436	2089.28	T	7	2	2	0.107474		(-31.728045 8.891699) -> (-31.713419 8.875773)	7730.95	3204.71	4443.89	1707.28	5	9576	0	0	0.0981011	0.138258
									1316	13394.4	6056.22	2341.76	2351.67	T	8	3	3	0.139179		(-31.850571 8.890724) -> (-31.833019 8.876749)	6475.78	2020.34	988.686	1273.55	4	9576	-1	0	0.0513675	0.0243576
									1317	7410.12	5925.67	1355.25	1899.79	T	7	2	2	0.135728		(-31.784920 8.890074) -> (-31.773220 8.876099)	5938.62	2227.26	501.796	1248.04	3	9576	-2	0	0.0595322	0.00830735
									1318	4165.65	2751	361.512	1419.76	T	8	3	3	0.0518023		(-31.741045 8.890074) -> (-31.727394 8.875449)	8248.53	2388.82	448.16	1439.49	2	9576	-3	0	0.0659071	0.00653923
									1319	9463.28	4063.73	1229.28	1901.2	T	3	-2	0	0.0865053		(-31.837244 8.889099) -> (-31.827820 8.879999)	4342.13	2102.45	492.68	1332.35	6	9576	1	1	0.0546074	0.00800683
									1320	7387.27	5721.72	640.379	2252.4	T	4	-1	0	0.130336		(-31.705620 8.887149) -> (-31.691320 8.872849)	8713.54	3010.12	1844.07	1564.71	10	9576	5	5	0.0904231	0.0525554
									1321	10087.9	6107.77	2807.03	2535.7	T	6	1	1	0.140541		(-31.772894 8.886174) -> (-31.754370 8.870249)	9336.94	2488.06	419.203	1550.3	4	9576	-1	0	0.0698231	0.00558466
									1322	3183.74	3822.53	312.907	1386.07	T	3	-2	0	0.0801291		(-31.726095 8.884873) -> (-31.706270 8.869598)	5494.2	2744.94	2802.9	1422.17	0	9576	-5	0	0.0799592	0.0841631
									1323	13297	6264.23	2803.11	2595.78	T	11	6	6	0.144678		(-31.815145 8.883574) -> (-31.799870 8.871874)	7198.05	3192.99	635.844	1659.34	0	9576	-5	0	0.0976386	0.0127262
									1324	12936.7	5967.25	1901.33	2668.98	T	4	-1	0	0.136827		(-31.681244 8.882924) -> (-31.658171 8.868299)	7483.36	3222.33	2264.85	1664.71	6	9576	1	1	0.0987967	0.0664264
									1325	14294.7	6037.69	1692.18	2207.91	T	9	4	4	0.138689		(-31.658819 8.882924) -> (-31.643545 8.870249)	8740.17	3523.46	5343.64	2058.19	10	9576	5	5	0.110679	0.167919
									1326	7897.78	5551.57	3195.73	2248.37	T	14	9	9	0.125838		(-31.795645 8.882599) -> (-31.783945 8.873824)	2494.38	2083.53	540.277	1203.59	1	9576	-4	0	0.053861	0.00957588
									1327	11762.3	6341.5	3135.42	2471.6	T	10	5	5	0.14672		(-31.761520 8.880974) -> (-31.747219 8.863749)	7787.76	2411.15	464.974	1344.4	4	9576	-1	0	0.0667884	0.00709351
									1328	7330.84	5461.9	630.654	2104.71	T	6	1	1	0.123467		(-31.808319 8.880323) -> (-31.794670 8.868949)	5289.68	2622.57	469.613	1471.8	4	9576	-1	0	0.0751308	0.00724643
									1329	2907.84	3877.72	344.365	1561.65	T	9	4	4	0.0815881		(-31.841145 8.879674) -> (-31.820345 8.862449)	3643.94	2388.04	485.469	1390.46	0	9576	-5	0	0.0658766	0.00776911
									1330	11651.4	6057.08	2287.6	2715.76	T	10	5	5	0.139201		(-31.706270 8.879674) -> (-31.694571 8.869274)	5197.57	2467.01	914.682	1278.21	10	9576	5	5	0.0689927	0.0219181
									1331	15013.4	6143.28	2063.09	2893.37	T	10	5	5	0.14148		(-31.774195 8.877398) -> (-31.766396 8.870574)	8718.87	3227.5	622.295	1830.21	5	9576	0	0	0.0990006	0.0122796
									1332	6284.5	5164.92	1106.89	1826.83	T	3	-2	0	0.115616		(-31.784269 8.876749) -> (-31.774519 8.867324)	2655.81	2427.13	611.595	1192.38	7	9576	2	2	0.0674188	0.0119269
									1333	12944.4	5966.08	1414.78	3223.61	T	7	2	2	0.136796		(-31.652969 8.876424) -> (-31.637045 8.859199)	8621.51	2702.19	1783.69	1941.24	2	9576	-3	0	0.0782723	0.0505649
									1334	6831.91	3465.06	1219.13	1705.48	T	11	6	6	0.0706789		(-31.710169 8.876099) -> (-31.695219 8.862449)	9017.55	2592.61	559.133	1456.51	5	9576	0	0	0.0739486	0.0101975
									1335	10568.2	5937.57	3265.86	3045.37	T	0	-5	0	0.136042		(-31.757944 8.875449) -> (-31.742020 8.857248)	7388	2715.28	820.06	1350.34	7	9576	2	2	0.078789	0.0187989
									1336	9156.93	6056.42	739.653	2144.72	T	0	-5	0	0.139184		(-31.795645 8.873824) -> (-31.781994 8.860498)	4481.61	2790.83	6439.35	1576.54	1	9576	-4	0	0.0817702	0.204039
									1337	7710.77	4661.88	565.573	2050.31	T	2	-3	0	0.102318		(-31.845369 8.873499) -> (-31.832695 8.860824)	3523.34	2399.88	580.768	1611.27	4	9576	-1	0	0.0663437	0.0109106
									1338	3136.5	3813.65	315.411	1368.73	T	7	2	2	0.0798942		(-31.695545 8.873499) -> (-31.679295 8.855299)	5430.74	2375.31	2927.75	1383.1	5	9576	0	0	0.065374	0.0882788
									1339	11562.1	5420.82	3745.57	2441.44	T	1	-4	0	0.122381		(-31.781994 8.873174) -> (-31.749495 8.840349)	7948.5	2753.85	668.399	1670.58	6	9576	1	1	0.0803109	0.0137994
									1340	10104.8	5442.62	2137.58	2409.56	T	0	-5	0	0.122958		(-31.751444 8.873174) -> (-31.734221 8.854974)	8598.91	3227.81	1313.77	1526.73	6	9576	1	1	0.0990126	0.0350741
									1341	8250.15	4153.96	527.269	2371.47	T	1	-4	0	0.0888907		(-31.665970 8.872523) -> (-31.652969 8.857899)	4607.06	3670.09	7768.41	2083.11	6	9576	1	1	0.116465	0.247851
									1342	13474.4	5676.63	1913.58	2394.75	T	0	-5	0	0.129144		(-31.807995 8.868949) -> (-31.791744 8.855624)	4698.01	2119.37	664.88	1157.8	10	9576	5	5	0.055275	0.0136834
									1343	13974.7	5469.9	1729.22	2264.46	T	0	-5	0	0.123679		(-31.724144 8.868624) -> (-31.709845 8.853349)	8000	2780.82	693.163	1575.19	1	9576	-4	0	0.0813751	0.0146158
									1344	6193.15	5770.97	740.214	2125.45	T	0	-5	0	0.131638		(-31.711470 8.868299) -> (-31.697170 8.850099)	5707.98	3646.75	2606.36	1953.29	8	9576	3	3	0.115544	0.077684
									1345	8258.76	5102.22	796.362	2028.07	T	4	-1	0	0.113959		(-31.673769 8.866673) -> (-31.659145 8.851724)	7236.86	3333.73	4635.21	1799.96	5	9576	0	0	0.103192	0.144565
									1346	10907.6	5588.59	1659.57	2735.8	T	7	2	2	0.126816		(-31.848619 8.865374) -> (-31.833345 8.850749)	4993.14	2026.31	936.905	1274.63	10	9576	5	5	0.0516031	0.0226507
									1347	14291.6	6171.92	1912.55	3002.52	T	7	2	2	0.142237		(-31.730970 8.862123) -> (-31.714069 8.848148)	7039.39	3736.05	2277.57	1761.98	4	9576	-1	0	0.119067	0.0668456
									1348	2397.99	3743.17	348.99	1352.24	T	1	-4	0	0.078031		(-31.697821 8.861798) -> (-31.685144 8.849773)	6665.01	4098.46	4296.44	1966.46	9	9576	4	4	0.133368	0.133398
									1349	6592.28	4243.77	1175.01	1871.71	T	1	-4	0	0.0912648		(-31.800844 8.861474) -> (-31.777121 8.837099)	5127.72	2711.57	2450.05	1540.08	6	9576	1	1	0.0786424	0.0725314
									1350	8257.7	5344.35	2347.51	2052.81	T	1	-4	0	0.12036		(-31.637045 8.861149) -> (-31.614944 8.846848)	9661.03	3110.84	3149.59	1955.68	3	9576	-2	0	0.0943972	0.0955917
									1351	8484.39	5690.05	5447.01	2442.49	T	4	-1	0	0.129499		(-31.677019 8.860498) -> (-31.662720 8.848148)	9714.5	2194.67	1666.47	1326.67	7	9576	2	2	0.0582462	0.0467007
									1352	11526.7	5960.8	1504.28	2826.75	T	3	-2	0	0.136656		(-31.825544 8.858224) -> (-31.807671 8.833524)	7724.56	3049.04	1440.67	1669.72	5	9576	0	0	0.0919587	0.0392574
									1353	12735.3	6027.7	742.982	2640.81	T	12	7	7	0.138425		(-31.684820 8.858224) -> (-31.673769 8.843598)	6700.49	4276.11	759.33	1694.81	9	9576	4	4	0.140377	0.0167969
									1354	7360.84	3300.49	742.279	1563.6	T	7	2	2	0.0663285		(-31.750795 8.855948) -> (-31.734545 8.844574)	7526.51	2807.8	2045.76	1507.6	0	9576	-5	0	0.0824397	0.0592041
									1355	16395.3	5688.74	1132.21	3188.83	T	8	3	3	0.129464		(-31.662395 8.855624) -> (-31.646145 8.839699)	8373.53	2575.19	3078.05	1601.94	5	9576	0	0	0.0732612	0.0932334
									1356	11490.5	5544.84	3323.31	3054.13	T	3	-2	0	0.12566		(-31.859995 8.853999) -> (-31.845045 8.840673)	3980.73	1775.34	1943.73	1216.26	4	9576	-1	0	0.0417002	0.0558405
									1357	4842.53	5511.1	689.224	2005.12	T	10	5	5	0.124768		(-31.717970 8.853674) -> (-31.703344 8.837423)	6112.81	2728.5	1618.7	1489.4	3	9576	-2	0	0.0793106	0.0451262
									1358	11494.7	5644.63	2401.3	2646.14	T	2	-3	0	0.128298		(-31.644844 8.851724) -> (-31.624044 8.837749)	14657	4982	6291.2	2888.44	2	9576	-3	0	0.168231	0.199155
									1359	12080.3	5378.45	2095.49	2414.67	T	2	-3	0	0.121261		(-31.782970 8.851398) -> (-31.770294 8.839048)	5642.83	2346.22	457.385	1393.27	1	9576	-4	0	0.0642262	0.00684334
									1360	7825.89	4536.06	1046.03	2039.61	T	9	4	4	0.0989918		(-31.696196 8.851074) -> (-31.681570 8.838074)	6573.89	3737.87	2187.45	1767.64	5	9576	0	0	0.119139	0.0638748
									1361	8655.35	5633.94	854.268	2251.59	T	5	0	0	0.128015		(-31.703344 8.850424) -> (-31.695869 8.838724)	3837.52	2667	2550.66	1390.15	4	9576	-1	0	0.076884	0.0758479
									1362	4220.68	3479.49	395.06	2207.8	T	5	0	0	0.0710606		(-31.835295 8.850099) -> (-31.824245 8.835149)	3844.88	3214.25	5945.96	1670.35	4	9576	-1	0	0.0984777	0.187774
									1363	11027.9	5786.5	2282.02	2531.27	T	1	-4	0	0.132048		(-31.846344 8.849773) -> (-31.833019 8.832873)	6193.34	3676.03	9178.73	2164.33	1	9576	-4	0	0.116699	0.294342
									1364	9413.94	5367.39	3697.29	2592.08	T	1	-4	0	0.120969		(-31.676695 8.849773) -> (-31.662395 8.837423)	5941.46	2969.7	2269.64	1607.99	1	9576	-4	0	0.088828	0.0665841
									1365	11373.8	5718.7	2340.39	2483.57	T	15	10	10	0.130256		(-31.803120 8.848474) -> (-31.790445 8.835799)	6529.11	1999.19	472.714	1334.51	8	9576	3	3	0.0505328	0.00734865
									1366	6815.44	5349.91	3025.72	2222.63	T	8	3	3	0.120507		(-31.751120 8.846848) -> (-31.741369 8.837099)	9463.17	2514.72	698.182	1828.42	10	9576	5	5	0.0708753	0.0147812
									1367	7232.25	4184.17	2009.4	1899.11	T	7	2	2	0.0896894		(-31.653620 8.846199) -> (-31.644196 8.834824)	6507.24	2627.96	4462.43	1650.41	5	9576	0	0	0.0753433	0.13887
									1368	3848.43	3669.05	651.865	1735.3	T	10	5	5	0.0760717		(-31.767044 8.845874) -> (-31.754694 8.832224)	9370.69	2637.9	473.057	1464.87	1	9576	-4	0	0.0757357	0.00735998
									1369	11424.1	5087.7	639.12	2637.62	T	2	-3	0	0.113575		(-31.730644 8.845874) -> (-31.714720 8.829299)	4584.96	2157.36	1191.52	1236.84	6	9576	1	1	0.0567742	0.0310442
									1370	14043.2	5812.52	2198.13	2822.74	T	9	4	4	0.132736		(-31.743969 8.844899) -> (-31.730970 8.830599)	7046.23	3185.33	1917.07	1691.35	7	9576	2	2	0.0973366	0.0549617
									1371	6800.36	5048.25	1657.19	2027.7	T	16	11	11	0.112532		(-31.856745 8.843598) -> (-31.840494 8.827674)	5196.03	2869.01	4689.88	1575.79	10	9576	5	5	0.0848551	0.146367
									1372	10737.6	5136	1292.72	2359.49	T	8	3	3	0.114852		(-31.666620 8.842949) -> (-31.655245 8.830274)	7920.43	6802.42	10321	2748.55	4	9576	-1	0	0.240063	0.331998
									1373	7681.31	4116.1	763.744	2124.41	T	6	1	1	0.0878898		(-31.776794 8.842299) -> (-31.765095 8.828323)	3744.92	2431.93	365.954	1317.24	5	9576	0	0	0.0676084	0.00382932
									1374	7510.66	4545.35	533.906	2049.56	T	10	5	5	0.0992375		(-31.758270 8.840673) -> (-31.741045 8.814673)	6678.73	2932.81	2249.22	1484.03	5	9576	0	0	0.0873726	0.065911
									1375	5440.19	5904.77	3600.96	2331.05	T	4	-1	0	0.135175		(-31.731295 8.840349) -> (-31.723820 8.828649)	3143.09	2982.97	1604.53	1581.29	3	9576	-2	0	0.0893517	0.0446588
									1376	8194.52	6235.64	3462.89	2873.13	T	7	2	2	0.143922		(-31.631519 8.840349) -> (-31.625345 8.831573)	4769.15	7343.69	22457.9	3417.84	6	9576	1	1	0.26142	0.732089
									1377	6163.36	5384.34	880.559	2089.21	T	3	-2	0	0.121417		(-31.646145 8.840024) -> (-31.630869 8.828649)	11094.9	7203.35	18290.4	3871.03	5	9576	0	0	0.255883	0.594708
									1378	10206.5	5140.81	922.198	1902.56	T	2	-3	0	0.114979		(-31.801495 8.839699) -> (-31.791094 8.831248)	3022.01	2649.12	2943.3	1466.67	2	9576	-3	0	0.0761784	0.0887913
									1379	2603.15	5305.74	527.342	1794.05	T	3	-2	0	0.119339		(-31.782970 8.839699) -> (-31.774845 8.831573)	2963.73	2589.8	652.167	1383.65	5	9576	0	0	0.0738377	0.0132643
									1380	3593.08	2396.43	299.737	1222.07	T	6	1	1	0.042429		(-31.660120 8.839374) -> (-31.646469 8.816298)	8876.05	7454.68	11302.3	3227.19	7	9576	2	2	0.2658	0.364344
									1381	2170.42	2127.41	276.76	1111.61	T	9	4	4	0.0353172		(-31.681244 8.838724) -> (-31.665970 8.822799)	4303.75	981.6	359.553	853.632	8	9576	3	3	0.0103801	0.00361831
									1382	3602.47	2339.17	315.319	1251.89	T	0	-5	0	0.0409152		(-31.707245 8.838399) -> (-31.692945 8.824749)	1771.39	797.152	519.078	732.751	6	9576	1	1	0.00310198	0.00887705
									1383	3056.94	1227.28	217.026	983.862	T	7	2	2	0.0115215		(-31.794670 8.837423) -> (-31.781019 8.830274)	5970.6	2827.6	5169.4	1758.87	7	9576	2	2	0.0832209	0.162175
									1384	6726.55	5426.3	2189.02	1827.71	T	0	-5	0	0.122526		(-31.771595 8.834498) -> (-31.757944 8.822148)	6473.92	2410.76	397.104	1493.59	7	9576	2	2	0.0667732	0.00485619
									1385	5930.23	5130.5	932.332	1682.69	T	10	5	5	0.114706		(-31.741695 8.834498) -> (-31.727720 8.822474)	2298.14	3030.84	3471.98	1510.32	8	9576	3	3	0.0912406	0.106219
									1386	8374.19	6205.65	1301.19	1907.92	T	10	5	5	0.143129		(-31.844395 8.833849) -> (-31.827169 8.817598)	4992.89	3194.57	3467.43	1642.27	9	9576	4	4	0.0977011	0.106069
									1387	7827.76	5262.31	1773.67	1965.54	T	4	-1	0	0.118191		(-31.826195 8.833849) -> (-31.809296 8.821824)	5262.89	3074.75	4997.48	1624.5	2	9576	-3	0	0.0929731	0.156507
									1388	8450.72	6920.99	1033.56	1968.28	T	3	-2	0	0.16204		(-31.647770 8.832873) -> (-31.635096 8.821824)	7604.86	4539.15	3579.7	2455.02	2	9576	-3	0	0.150757	0.10977
									1389	6226.78	4375.64	988.76	1637.42	T	4	-1	0	0.0947509		(-31.796946 8.831573) -> (-31.781994 8.820848)	7129.33	2993.12	6129.8	1807.8	6	9576	1	1	0.089752	0.193834
									1390	4563.65	6181.08	939.735	1821.13	T	2	-3	0	0.142479		(-31.785894 8.831248) -> (-31.773544 8.814999)	4629.84	2476.15	496.807	1365.03	5	9576	0	0	0.0693532	0.00814287
									1391	6877.21	7072.08	1459.66	2225.76	T	2	-3	0	0.166034		(-31.668894 8.830924) -> (-31.659794 8.816949)	5443.24	3647.49	2351.87	1577.18	1	9576	-4	0	0.115573	0.0692949
									1392	4037.87	4814.01	950.725	2144.18	T	1	-4	0	0.10634		(-31.817419 8.829299) -> (-31.801170 8.812399)	5780.29	3218.99	6968.18	1819.25	4	9576	-1	0	0.0986647	0.221471
									1393	4474.98	3979.35	759.738	2068.66	T	0	-5	0	0.0842747		(-31.728371 8.828974) -> (-31.714720 8.815324)	2263.87	2045.13	1551.74	1196.86	4	9576	-1	0	0.0523456	0.0429186
									1394	4271.95	2903.06	376.234	1371.12	T	9	4	4	0.0558221		(-31.641270 8.828974) -> (-31.624044 8.813048)	5647.12	2136.16	729.827	1352.38	1	9576	-4	0	0.0559374	0.0158244
									1395	7913.45	4376.14	467.568	2105.05	T	7	2	2	0.0947641		(-31.767044 8.827999) -> (-31.752094 8.813374)	7193.16	2666.26	593.064	1368.98	7	9576	2	2	0.0768546	0.011316
									1396	2669.94	2285.25	297.453	1109.32	T	7	2	2	0.0394897		(-31.832369 8.827674) -> (-31.817745 8.812399)	6004.65	2264.53	901.594	1255.46	8	9576	3	3	0.0610028	0.0214867
									1397	1529.87	2535.54	279.571	1084.49	T	4	-1	0	0.0461064		(-31.650370 8.823773) -> (-31.638344 8.810123)	8138.54	3822.18	2300.19	2218.36	6	9576	1	1	0.122466	0.0675912
									1398	6188.23	3703.01	715.213	1961.79	T	12	7	7	0.0769695		(-31.798895 8.823124) -> (-31.783619 8.808824)	5812.83	3000.66	3731.87	1755.22	5	9576	0	0	0.0900496	0.114786
									1399	5106.28	4434.39	3302.79	2198.26	T	1	-4	0	0.0963041		(-31.810595 8.821174) -> (-31.797270 8.806873)	3598.21	3510.89	7679.22	1838.15	3	9576	-2	0	0.110183	0.244911
									1400	8528.12	4851.59	2551.79	2000.83	T	23	18	18	0.107333		(-31.751770 8.819549) -> (-31.724470 8.792574)	3425.04	2711.39	2237.27	1351.48	2	9576	-3	0	0.0786355	0.0655173
									1401	8763.75	4637.43	725.968	1972.73	T	9	4	4	0.101672		(-31.825220 8.819223) -> (-31.812544 8.811749)	2923.46	6355.71	840.202	1962.29	2	9576	-3	0	0.222436	0.0194629
									1402	8712.86	3964.81	2737.09	2297.5	T	13	8	8	0.0838905		(-31.658495 8.818249) -> (-31.642244 8.806873)	12108.3	7808.16	11957.6	4142.15	2	9576	-3	0	0.279748	0.385948
									1403	6500.27	4330.28	2179.72	2666.86	T	7	2	2	0.0935519		(-31.844719 8.817274) -> (-31.828144 8.804599)	5761.67	2499.89	545.394	1374.23	8	9576	3	3	0.0702899	0.00974455
									1404	5392.06	4205.37	2521.9	2204.05	T	4	-1	0	0.0902498		(-31.781019 8.814999) -> (-31.766720 8.800374)	4429.97	2565.53	651.885	1327.64	2	9576	-3	0	0.07288	0.013255
									1405	5231.15	2524.54	333.302	1217.77	T	5	0	0	0.0458156		(-31.766720 8.814999) -> (-31.751770 8.804274)	6528.73	2739.12	630.402	1425.71	0	9576	-5	0	0.0797297	0.0125468
									1406	3538.92	4427.41	824.987	1829.42	T	3	-2	0	0.0961196		(-31.826195 8.812074) -> (-31.811895 8.805573)	3330.4	4486.22	857.723	1650.24	3	9576	-2	0	0.148668	0.0200405
									1407	7960.28	4092.99	484.767	1893.31	T	2	-3	0	0.0872789		(-31.664021 8.810774) -> (-31.641270 8.786074)	6075.15	5240.84	8163.64	2766.74	3	9576	-2	0	0.178444	0.26088
									1408	4679.42	4372.03	1300.66	2027.67	T	3	-2	0	0.0946555		(-31.850245 8.810123) -> (-31.835295 8.796148)	5499.89	2748.56	670.954	1487.15	3	9576	-2	0	0.0801021	0.0138836
									1409	5244.22	4043.82	1154.45	1888.71	T	9	4	4	0.085979		(-31.834970 8.807524) -> (-31.796946 8.756174)	8337.39	3689.45	920.969	2211.69	1	9576	-4	0	0.117228	0.0221254
									1410	6711.46	5155.47	751.293	2204.68	T	9	4	4	0.115367		(-31.683195 8.806873) -> (-31.667595 8.793223)	1922.67	932.382	389.267	845.638	9	9576	4	4	0.00843799	0.00459782
									1411	4495.57	3778.44	1729.51	2125.93	T	0	-5	0	0.0789636		(-31.725769 8.806224) -> (-31.710819 8.793874)	1207.83	780.325	403.184	692.981	4	9576	-1	0	0.00243801	0.00505662
									1412	7703.78	4682.07	1353.51	2426.68	T	10	5	5	0.102852		(-31.766396 8.805573) -> (-31.751770 8.791598)	7967.94	3234.83	1173.93	1867.06	1	9576	-4	0	0.0992896	0.0304643
									1413	8633.66	4717.58	1019.89	2187.98	T	5	0	0	0.10379		(-31.851545 8.802649) -> (-31.819370 8.737649)	8667.63	3791.36	608.86	2486.81	11	9576	6	6	0.12125	0.0118367
									1414	6377.55	4239.85	695.344	2543.35	T	2	-3	0	0.0911613		(-31.782320 8.802323) -> (-31.746571 8.757474)	6478.86	3012.44	1091.96	1654.66	11	9576	6	6	0.0905145	0.0277621
									1415	13200.5	5104.07	751.522	2377.05	T	9	4	4	0.114008		(-31.813520 8.801674) -> (-31.796619 8.781524)	7061.52	3163.39	5271.74	1758.72	14	9576	9	9	0.0964708	0.165548
									1416	8739.53	5386.98	845.234	2244.24	T	3	-2	0	0.121487		(-31.753069 8.793223) -> (-31.736494 8.776974)	5525.77	3069.03	1710.53	1320.16	12	9576	7	7	0.0927475	0.0481533
									1417	10088	4816.77	537.819	2079.81	T	9	4	4	0.106413		(-31.808319 8.790949) -> (-31.786869 8.765924)	7640.93	3217.03	2429.42	1714.87	3	9576	-2	0	0.0985875	0.0718514
									1418	6603.62	5775.11	692.509	2172.59	T	15	10	10	0.131747		(-31.463169 9.009024) -> (-31.446920 8.993099)	7068.19	1853.45	492.604	1220.27	11	9576	6	6	0.0447821	0.00800432
									1419	7610.66	4711.11	576.69	1840.53	T	2	-3	0	0.103619		(-31.455694 8.997324) -> (-31.439445 8.984649)	2657.22	1938.89	600.758	1038.19	2	9576	-3	0	0.0481534	0.0115696
									1420	6335.71	4261.39	1158.71	2375.79	T	2	-3	0	0.0917308		(-31.489170 8.996999) -> (-31.474220 8.983024)	2656.7	718.539	427.103	800.725	16	9576	11	11	0	0.00584509
									1421	6777.99	4508.91	534.659	2522.11	T	11	6	6	0.0982742		(-31.519070 8.992774) -> (-31.502171 8.977824)	6930.68	871.319	588.906	922.722	1	9576	-4	0	0.00602853	0.0111789
									1422	4450.1	4778.99	568.012	2225.4	T	8	3	3	0.105414		(-31.527519 8.989199) -> (-31.511595 8.972949)	10304.5	1460.83	446.23	1175.48	4	9576	-1	0	0.0292901	0.00647563
									1423	6006.57	4215.86	1040.78	2056.23	T	11	6	6	0.090527		(-31.449844 8.988548) -> (-31.433596 8.970674)	8066.66	1728.39	675.612	1174.11	2	9576	-3	0	0.0398475	0.0140372
									1424	7794.87	5047.72	643.977	1818.22	T	6	1	1	0.112518		(-31.535320 8.983024) -> (-31.519070 8.967749)	7057.43	1417.69	473.034	1135.83	2	9576	-3	0	0.0275875	0.00735921
									1425	4806.74	3952.88	610.747	1892.54	T	3	-2	0	0.0835749		(-31.445295 8.977499) -> (-31.423845 8.963524)	8106.75	2683.6	891.941	1792.15	0	9576	-5	0	0.0775388	0.0211685
									1426	5862.9	4548.18	810.706	1761.69	T	7	2	2	0.0993123		(-31.473570 8.976199) -> (-31.455694 8.962549)	7021.94	1954.61	2994.98	1615.56	4	9576	-1	0	0.0487738	0.090495
									1427	6015.39	5519.88	1542.29	1987.41	T	3	-2	0	0.125		(-31.526869 8.972949) -> (-31.508669 8.957349)	6469.81	1399.85	445.436	1285.47	3	9576	-2	0	0.0268836	0.00644944
									1428	5402.75	4797.07	2275.45	1781.67	T	9	4	4	0.105892		(-31.487869 8.972624) -> (-31.472919 8.958974)	8869.1	2465.51	1386.07	1650.56	5	9576	0	0	0.0689332	0.0374572
									1429	5467.09	3677.05	2340.46	2015.25	T	3	-2	0	0.0762831		(-31.501844 8.971649) -> (-31.487869 8.956698)	4547.22	2475.12	4314.85	1583.17	9	9576	4	4	0.0693124	0.134005
									1430	7229.16	4760.05	587.528	1815.41	T	13	8	8	0.104913		(-31.456995 8.971649) -> (-31.438795 8.956698)	8325.22	2363.66	2714.02	1663.98	4	9576	-1	0	0.0649144	0.0812333
									1431	3157.05	4218.19	1821.27	1843.02	T	5	0	0	0.0905887		(-31.456669 8.965474) -> (-31.399796 8.920299)	7938.3	3028.47	5940.61	1968.29	2	9576	-3	0	0.0911469	0.187597
									1432	5320.9	4117.74	1161.97	2055.32	T	14	9	9	0.0879333		(-31.479095 8.965149) -> (-31.455046 8.944674)	10821.6	4211.68	14601.6	2780.95	1	9576	-4	0	0.137835	0.473107
									1433	5242.75	4418.51	596.848	1648.15	T	7	2	2	0.0958843		(-31.498270 8.963524) -> (-31.478769 8.946299)	7412.74	1654.19	1965.13	1238.13	3	9576	-2	0	0.0369198	0.056546
									1434	8027.92	4826.48	2487.31	3063.57	T	3	-2	0	0.106669		(-31.459270 8.958323) -> (-31.442369 8.934924)	5393.98	2693.74	6405.91	1919.88	2	9576	-3	0	0.0779391	0.202936
									1435	5673.48	3944.26	2974.17	2280.7	T	0	-5	0	0.0833472		(-31.406944 8.958323) -> (-31.381920 8.932974)	5918.55	2726.31	5714.01	1809.52	5	9576	0	0	0.0792244	0.180128
									1436	8429.03	5164.89	4768.53	2653.72	T	2	-3	0	0.115615		(-31.481369 8.950523) -> (-31.470320 8.939474)	2853.46	1828.35	6913.3	1319.13	2	9576	-3	0	0.0437919	0.219662
									1437	8763.47	4693.28	2712.2	2466.73	T	4	-1	0	0.103148		(-31.472595 8.944674) -> (-31.457970 8.931999)	5218.36	1751.42	10486	1485.27	8	9576	3	3	0.0407561	0.337436
									1438	4261.99	3535.83	1558.42	1967.92	T	14	9	9	0.0725498		(-31.423845 8.943699) -> (-31.412794 8.931349)	3841.94	4208.66	3569.78	1752.78	6	9576	1	1	0.137716	0.109443
									1439	8732.45	4779.7	1510.45	1960.16	T	7	2	2	0.105433		(-31.423845 8.939474) -> (-31.382895 8.863099)	7941.78	3086.56	5769.45	1948.39	6	9576	1	1	0.0934393	0.181955
									1440	4084.99	4075.63	448.982	1566.93	T	5	0	0	0.08682		(-31.513544 8.935899) -> (-31.501194 8.920299)	4367.09	1167.27	433.42	1023.01	5	9576	0	0	0.0177063	0.00605334
									1441	6440.57	4574.38	1750.07	2344.93	T	11	6	6	0.100005		(-31.399469 8.934599) -> (-31.368595 8.897549)	11444.5	2754.9	4769.77	1926.73	4	9576	-1	0	0.0803523	0.149001
									1442	4582.1	3864.11	2839.22	2039.71	T	6	1	1	0.0812282		(-31.462194 8.919973) -> (-31.426119 8.891048)	5148.68	3320.24	6277.85	1797	4	9576	-1	0	0.10266	0.198715
									1443	6048.34	3781.4	1670.72	2659.66	T	7	2	2	0.0790416		(-31.601620 8.918024) -> (-31.578545 8.879674)	3043.71	1510.58	399.684	1390.7	3	9576	-2	0	0.031253	0.00494124
									1444	8001.67	4460.74	1687.1	2348.9	T	5	0	0	0.0970008		(-31.432619 8.905349) -> (-31.415720 8.888124)	7515.67	3226.05	6170.16	2066.84	5	9576	0	0	0.0989435	0.195165
									1445	5799.43	4235.51	1944.77	1945.06	T	4	-1	0	0.0910466		(-31.439445 8.899824) -> (-31.424820 8.882924)	5360.83	2835.52	6267.06	1736.85	6	9576	1	1	0.0835333	0.198359
									1446	1882.52	3525.95	368.198	1330.38	T	16	11	11	0.0722886		(-31.472595 8.898849) -> (-31.427095 8.853999)	5880.82	2568.75	7213.23	1758.5	6	9576	1	1	0.0730072	0.229549
									1447	3710.33	3102.23	449.169	1368.71	T	9	4	4	0.0610873		(-31.565220 8.898199) -> (-31.548645 8.877398)	4201.87	1556.98	406.218	1243	3	9576	-2	0	0.033084	0.00515663
									1448	9952.02	4979.8	3030.38	2492.29	T	8	3	3	0.110722		(-31.499895 8.895598) -> (-31.484945 8.877724)	3234.64	861.023	393.141	794.493	4	9576	-1	0	0.00562226	0.00472553
									1449	8036.51	5267.28	1908.84	2398.57	T	16	11	11	0.118322		(-31.484619 8.894624) -> (-31.472269 8.880323)	2283.52	1499.78	1950.02	1130.24	3	9576	-2	0	0.0308266	0.0560481
									1450	5825.63	4088.2	876.596	2795.75	T	1	-4	0	0.0871522		(-31.460245 8.892348) -> (-31.449844 8.882924)	3622	3406.94	6995.42	1967.12	0	9576	-5	0	0.106081	0.222369
									1451	4223.15	2798.5	337.262	1355.56	T	9	4	4	0.0530579		(-31.433270 8.888449) -> (-31.400120 8.840673)	6792.57	2796.49	7790.28	1763.99	1	9576	-4	0	0.0819934	0.248572
									1452	5102.54	3501.52	1031.08	2014.35	T	2	-3	0	0.0716428		(-31.411819 8.868624) -> (-31.394270 8.857248)	7548.96	2453.9	7926.07	1730.71	3	9576	-2	0	0.0684753	0.253048
									1453	6596.2	4232.92	939.348	2015.53	T	0	-5	0	0.0909782		(-31.408245 8.857899) -> (-31.393620 8.844574)	8941.43	2450.35	7991.53	1604.17	4	9576	-1	0	0.0683352	0.255206
									1454	8277.87	4489.96	1597.11	2419.55	T	0	-5	0	0.0977732		(-31.434570 8.857574) -> (-31.420269 8.843924)	2424.72	1649.31	1261.64	1095.91	2	9576	-3	0	0.0367272	0.0333555
									1455	6136.33	3791.11	543.793	1994.91	T	7	2	2	0.0792984		(-31.626320 8.850749) -> (-31.610720 8.834174)	12257.2	4368.15	3513.2	3031.31	5	9576	0	0	0.144009	0.107578
									1456	4034.16	3860.82	1640.32	2130.88	T	0	-5	0	0.0811413		(-31.436195 8.844899) -> (-31.418644 8.827024)	6044.06	3361.03	635.223	1599.96	5	9576	0	0	0.104269	0.0127058
									1457	3833.69	2412.16	393.541	1527.44	T	3	-2	0	0.0428448		(-31.626970 8.838074) -> (-31.612669 8.827349)	6254.67	3508.42	5872.19	1938.96	1	9576	-4	0	0.110085	0.185342
									1458	5227.85	4045.29	847.525	2109.16	T	4	-1	0	0.0860179		(-31.417019 8.825398) -> (-31.404020 8.810774)	1920.21	1429.85	354.78	953.132	3	9576	-2	0	0.0280676	0.00346098
									1459	7606.85	4583.66	739.807	3018.55	T	7	2	2	0.10025		(-31.430994 8.784774) -> (-31.415394 8.766249)	4830.11	1169.04	350.597	848.675	8	9576	3	3	0.0177761	0.00332309
									1460	7316.54	4673.13	835.739	2920.5	T	11	6	6	0.102615		(-31.302944 9.016173) -> (-31.290594 9.004148)	2114.1	2321.12	1338.91	1468.14	2	9576	-3	0	0.063236	0.0359029
									1461	5747.86	3978.25	474.409	8541.7	T	10	5	5	0.0842455		(-31.315945 9.014548) -> (-31.301970 9.000898)	8443.23	2986.3	5528.4	2215.66	4	9576	-1	0	0.0894831	0.174009
									1462	7071.41	4419.71	2521.91	2495.85	T	0	-5	0	0.0959159		(-31.328295 9.014224) -> (-31.315620 8.998624)	10633.2	3033.27	13190.1	2606.96	7	9576	2	2	0.0913366	0.426576
									1463	6520.45	4677.96	1213.13	2854.65	T	5	0	0	0.102743		(-31.337719 9.013248) -> (-31.324394 8.998624)	8063.68	2320.01	6991.55	1941.6	1	9576	-4	0	0.0631922	0.222242
									1464	5065.24	3669	779.15	1981.09	T	1	-4	0	0.0760703		(-31.290594 9.010974) -> (-31.275320 8.998624)	11318.6	3018.42	3099.63	2024.45	5	9576	0	0	0.0907504	0.0939447
									1465	9109.56	4452.15	3435.2	2813.6	T	14	9	9	0.0967737		(-31.306520 9.005448) -> (-31.284420 8.974249)	13463.5	2930.86	3790.85	2490.36	1	9576	-4	0	0.0872955	0.116731
									1466	7542.34	5466.51	3565.95	2823.52	T	5	0	0	0.123589		(-31.321795 9.004474) -> (-31.300671 8.982049)	14278.4	3265.82	4773.95	2841.45	3	9576	-2	0	0.100512	0.149139
									1467	6047.7	2950.62	922.854	1639.49	T	5	0	0	0.0570794		(-31.284094 9.003174) -> (-31.269144 8.986599)	7754.11	2135.71	931.484	1516.65	1	9576	-4	0	0.05592	0.022472
									1468	6938.89	2918.91	462.442	1612.69	T	6	1	1	0.0562411		(-31.352020 9.002849) -> (-31.336744 8.985949)	7756.22	2339.27	6164.33	2238.35	2	9576	-3	0	0.0639522	0.194973
									1469	4972.11	3863.88	432.698	1673.25	T	2	-3	0	0.0812221		(-31.380945 9.002199) -> (-31.359495 8.989524)	3311.51	1204.5	493.658	974.633	3	9576	-2	0	0.0191753	0.00803909
									1470	5677.69	3204.2	427.471	1965.61	T	7	2	2	0.0637829		(-31.271420 8.999599) -> (-31.261345 8.985299)	4570.41	2071.55	1005.54	1324.37	3	9576	-2	0	0.0533882	0.0249132
									1471	5627.49	4673.15	1026.98	2907.3	T	4	-1	0	0.102616		(-31.338696 8.999273) -> (-31.330894 8.985949)	6122.15	2997.83	9906.25	2488.78	3	9576	-2	0	0.089938	0.318324
									1472	9432.93	5221.98	905.156	2327.24	T	15	10	10	0.117125		(-31.335445 8.998624) -> (-31.316595 8.978474)	9359.54	3093.27	6535.28	2703.45	9	9576	4	4	0.0937041	0.207201
									1473	3738.72	2814.36	343.485	1396.12	T	6	1	1	0.0534773		(-31.247046 8.989199) -> (-31.226244 8.967423)	8705.98	3428.68	6946.91	2231.25	5	9576	0	0	0.106939	0.22077
									1474	5682.36	6287.25	1108.22	2432.74	T	0	-5	0	0.145286		(-31.354620 8.988873) -> (-31.340645 8.976849)	1925.32	2219.95	6143.46	1656.45	1	9576	-4	0	0.0592439	0.194284
									1475	8159.86	4727.22	2529.26	3119.59	T	6	1	1	0.104045		(-31.303919 8.988548) -> (-31.264595 8.943374)	10780.6	2632.07	4021.78	2141.94	1	9576	-4	0	0.0755056	0.124343
									1476	6852.54	4436.23	535.356	2705.96	T	5	0	0	0.0963528		(-31.234369 8.987899) -> (-31.205770 8.965149)	10625.6	3002.77	4483.43	1732.11	3	9576	-2	0	0.0901331	0.139562
									1477	5167.55	5120.82	2612.22	2749.02	T	8	3	3	0.114451		(-31.265570 8.986274) -> (-31.245094 8.953448)	7960.37	2760.94	6120	2077.46	2	9576	-3	0	0.0805906	0.193511
									1478	5420.71	4232.56	680.665	1834.99	T	9	4	4	0.0909686		(-31.349094 8.982374) -> (-31.331545 8.965149)	8181.57	2713.8	7112.54	2413.7	3	9576	-2	0	0.0787306	0.22623
									1479	5583.6	3770.89	4280.83	1949.83	T	13	8	8	0.0787638		(-31.366644 8.979774) -> (-31.352995 8.966124)	2500.93	1637.25	590.251	1008.42	10	9576	5	5	0.0362513	0.0112232
									1480	6239.36	5139.63	2451.68	3405.66	T	6	1	1	0.114948		(-31.219419 8.979448) -> (-31.208694 8.970024)	10931	4966.11	5335.62	2072.64	1	9576	-4	0	0.167604	0.167654
									1481	9381.12	4039.63	502.387	1911.56	T	1	-4	0	0.0858684		(-31.207396 8.976523) -> (-31.156370 8.941099)	12651.1	3655.88	7916.97	2074.03	5	9576	0	0	0.115904	0.252748
									1482	3470.6	2877.47	381.189	1805.74	T	5	0	0	0.0551456		(-31.339344 8.976199) -> (-31.323095 8.959949)	6521.8	2903.85	9241.83	2563.12	3	9576	-2	0	0.0862295	0.296422
									1483	9780.99	5049.15	1049.97	2394.34	T	11	6	6	0.112556		(-31.321144 8.974249) -> (-31.307819 8.961899)	2622.91	3064.77	6588.74	2851.2	5	9576	0	0	0.0925795	0.208963
									1484	5460.7	3063.47	413.801	1980.89	T	6	1	1	0.0600627		(-31.233395 8.971973) -> (-31.201220 8.948249)	8505.64	2831	6681.7	1843.3	0	9576	-5	0	0.083355	0.212028
									1485	4049.85	4475.19	502.983	1882.97	T	5	0	0	0.0973828		(-31.352671 8.966449) -> (-31.332520 8.951499)	6331.25	1342.29	686.846	1092.99	3	9576	-2	0	0.0246125	0.0144075
									1486	6937.77	4330.11	1911.44	2114.86	T	0	-5	0	0.0935473		(-31.332195 8.962873) -> (-31.318220 8.946949)	12812.8	1950.23	1058.25	1581.86	1	9576	-4	0	0.0486012	0.0266509
									1487	6503.85	5196.09	756.527	1910.17	T	8	3	3	0.11644		(-31.321795 8.962873) -> (-31.302944 8.945973)	10218.8	1744.81	1215.64	1477.96	5	9576	0	0	0.0404954	0.0318391
									1488	5965.85	3852.74	511.585	3092.43	T	4	-1	0	0.0809277		(-31.270445 8.960599) -> (-31.256470 8.944999)	3171.68	1421.09	4626.11	1312.26	2	9576	-3	0	0.0277217	0.144265
									1489	4374.9	4305.48	545.117	2032.85	T	8	3	3	0.0928963		(-31.232094 8.959623) -> (-31.215195 8.945973)	7509.53	2211.9	4665	1617.29	5	9576	0	0	0.0589262	0.145547
									1490	2122.5	2153.64	309.773	1324.54	T	6	1	1	0.0360106		(-31.215519 8.957674) -> (-31.169695 8.929724)	5995.61	2279.41	8443.42	1532.64	2	9576	-3	0	0.06159	0.270103
									1491	3522.41	2397.64	302.99	1909.95	T	5	0	0	0.042461		(-31.352995 8.956698) -> (-31.336094 8.941749)	7841.82	1169.88	589.122	1092.12	8	9576	3	3	0.0178093	0.011186
									1492	6031.75	4867.03	2362.33	2328.49	T	6	1	1	0.107741		(-31.339994 8.954099) -> (-31.320820 8.937524)	7653.4	1378.29	600.79	1179.78	0	9576	-5	0	0.0260329	0.0115707
									1493	4101.62	3181.55	456.307	1530.7	T	3	-2	0	0.0631843		(-31.197319 8.953773) -> (-31.184969 8.943048)	6464.55	3452.1	9122.38	1819.54	0	9576	-5	0	0.107863	0.292484
									1494	7518	5283.76	993.24	2965.93	T	3	-2	0	0.118758		(-31.396219 8.948249) -> (-31.381920 8.932649)	4036.78	2680.64	5374.82	1881.65	1	9576	-4	0	0.077422	0.168946
									1495	3388.67	4716.05	3168.6	2169.76	T	3	-2	0	0.10375		(-31.320820 8.946624) -> (-31.296770 8.932974)	13104.8	2214.5	852.556	1502.03	1	9576	-4	0	0.0590286	0.0198701
									1496	6525.32	6651.34	762.48	2424.55	T	6	1	1	0.154911		(-31.276619 8.946624) -> (-31.263620 8.935574)	2195.5	726.658	482.458	804.947	2	9576	-3	0	0.000320381	0.00766989
									1497	5602.66	4707.09	546.155	1889.37	T	11	6	6	0.103513		(-31.386469 8.945973) -> (-31.368919 8.925499)	12734.3	3033.89	4143.58	1897.16	0	9576	-5	0	0.0913608	0.128359
									1498	9337.3	5584.11	1172.93	2555.73	T	5	0	0	0.126698		(-31.302296 8.945973) -> (-31.293194 8.936224)	4617.02	1832.72	1046.3	1267.99	4	9576	-1	0	0.0439641	0.026257
									1499	4901.78	4135.35	490.575	2019.34	T	0	-5	0	0.0883988		(-31.169695 8.944348) -> (-31.155720 8.929724)	7947.82	1112.62	1051.83	1094.78	6	9576	1	1	0.0155498	0.0264393
									1500	5601.21	4534.73	558.857	2663.03	T	3	-2	0	0.0989566		(-31.374769 8.941423) -> (-31.361444 8.924849)	9386.25	3503.5	6658.85	1817.8	1	9576	-4	0	0.109891	0.211274
									1501	9111.51	6066.14	1041.98	2740	T	13	8	8	0.139441		(-31.362745 8.940774) -> (-31.349421 8.914124)	5976.71	2040.2	1689.55	1254.78	4	9576	-1	0	0.0521511	0.0474615
									1502	4071.76	4124.8	510.218	1871.99	T	1	-4	0	0.0881198		(-31.350395 8.939474) -> (-31.341946 8.926474)	7178.05	1936.16	585.313	1346.91	13	9576	8	8	0.048046	0.0110605
									1503	7044.02	4582.16	974.176	2102.55	T	8	3	3	0.100211		(-31.343569 8.939474) -> (-31.332520 8.925174)	4752.92	1440.21	565.073	1201.1	13	9576	8	8	0.0284763	0.0103933
									1504	9059.98	4740.93	1063.45	2313.32	T	3	-2	0	0.104408		(-31.258419 8.938173) -> (-31.242819 8.921274)	7279.6	873.317	494.385	895.167	4	9576	-1	0	0.00610736	0.00806305
									1505	4519.73	3286.32	539.759	1915.67	T	7	2	2	0.0659538		(-31.280519 8.937849) -> (-31.260044 8.923549)	3801.97	1072.6	550.479	902.786	0	9576	-5	0	0.0139709	0.00991216
									1506	3818.41	4124.23	2824.4	2060.69	T	0	-5	0	0.0881047		(-31.315620 8.937524) -> (-31.297745 8.925499)	7659.86	1996.15	784.458	1353.2	4	9576	-1	0	0.0504129	0.0176253
									1507	5292.57	4532.83	510.075	2855.84	T	5	0	0	0.0989064		(-31.296770 8.937199) -> (-31.280195 8.920624)	6589.16	1368.23	559.334	1101.21	2	9576	-3	0	0.0256361	0.0102041
									1508	4084.52	3772.94	435.375	1961.89	T	5	0	0	0.078818		(-31.328945 8.933623) -> (-31.309120 8.917374)	5645.98	1554.24	611.617	1324.68	8	9576	3	3	0.0329756	0.0119276
									1509	3746.42	5026.53	551.792	2140.54	T	10	5	5	0.111958		(-31.353970 8.930698) -> (-31.340969 8.919324)	6298.77	1899.12	746.656	1351.06	0	9576	-5	0	0.0465841	0.0163791
									1510	4966	4269.37	624.879	1990.33	T	6	1	1	0.0919417		(-31.355919 8.923223) -> (-31.343569 8.912498)	3670.36	1788.35	1008.49	1219.99	5	9576	0	0	0.0422136	0.0250105
									1511	9277.22	5007.04	1387.73	2600.52	T	5	0	0	0.111443		(-31.321470 8.922574) -> (-31.305544 8.907299)	8735.8	1142.53	539.918	1087.61	5	9576	0	0	0.0167301	0.00956405
									1512	9009.77	5394.06	1201.63	2661.54	T	1	-4	0	0.121674		(-31.332846 8.917374) -> (-31.314320 8.900148)	6951.39	1355.94	550.18	1181.16	1	9576	-4	0	0.025151	0.00990231
									1513	2268.57	3086.25	373.463	1481.37	T	8	3	3	0.0606649		(-31.381269 8.914124) -> (-31.356569 8.897549)	7602.45	2138.19	5858.61	1376.62	5	9576	0	0	0.0560178	0.184894
									1514	5132.14	3823.33	455.996	1965.08	T	1	-4	0	0.0801501		(-31.395569 8.912174) -> (-31.381269 8.895598)	6327.86	1689.43	1580.43	1318.67	9	9576	4	4	0.03831	0.0438643
									1515	2942.52	4665.22	504.438	1913.78	T	6	1	1	0.102406		(-31.254194 8.905999) -> (-31.237619 8.889749)	6703.36	780.282	446.148	815.165	13	9576	8	8	0.00243629	0.00647291
									1516	5459.27	4991.03	515.44	1925.48	T	7	2	2	0.111019		(-31.372169 8.903073) -> (-31.359819 8.894624)	2773.24	780.07	738.2	755.458	1	9576	-4	0	0.00242794	0.0161004
									1517	3146.63	3579.92	409.539	1690.88	T	0	-5	0	0.0737153		(-31.192770 8.896249) -> (-31.158319 8.868299)	7700.31	3067.16	5468.64	1825.12	5	9576	0	0	0.0926738	0.172039
									1518	5304.23	5082.26	517.279	2127.89	T	18	13	13	0.113431		(-31.195045 8.895924) -> (-31.181070 8.883574)	9253.51	2373.04	6641.9	1905.25	8	9576	3	3	0.0652844	0.210715
									1519	3230.99	2418.43	336.284	1964.02	T	0	-5	0	0.0430106		(-31.222670 8.887474) -> (-31.197645 8.854649)	5881.82	1574.83	916.199	1187.34	5	9576	0	0	0.0337884	0.0219681
									1520	8142.88	5013.15	1558.55	2778.43	T	13	8	8	0.111604		(-31.198296 8.885199) -> (-31.186920 8.870249)	11241.6	2239.7	4026.37	1667.83	3	9576	-2	0	0.0600232	0.124495
									1521	4047.79	3258.14	366.655	1630.15	T	8	3	3	0.0652088		(-31.236969 8.875124) -> (-31.219419 8.858549)	6365.27	1062.95	646.021	913.855	3	9576	-2	0	0.0135902	0.0130617
									1522	6668.09	5318.56	562.751	3170.95	T	3	-2	0	0.119678		(-31.190821 8.874799) -> (-31.179119 8.862449)	11991.8	2487.14	1514.73	1846.41	0	9576	-5	0	0.0697868	0.0416986
									1523	5146.12	3612.97	426.025	1981.43	T	3	-2	0	0.0745892		(-31.395895 8.874474) -> (-31.384844 8.863099)	3394.97	2088.76	3799.48	1522.02	10	9576	5	5	0.0540672	0.117015
									1524	4777.42	10752.7	818.528	3034.69	T	0	-5	0	0.263333		(-31.167095 8.873174) -> (-31.150194 8.858549)	6698.14	2325.03	2286.74	1675.2	5	9576	0	0	0.06339	0.067148
									1525	7374.99	5291.85	551.131	2592.5	T	13	8	8	0.118972		(-31.209021 8.870249) -> (-31.196671 8.853999)	10298.3	2554.78	3950.17	1733.25	14	9576	9	9	0.0724558	0.121983
									1526	3786.2	4239.34	458.635	2044.79	T	10	5	5	0.0911477		(-31.199921 8.870249) -> (-31.186270 8.856274)	12221.2	3075.96	7670.64	2059.41	2	9576	-3	0	0.093021	0.244628
									1527	3231.07	3501.89	1143.26	1593.54	T	1	-4	0	0.0716526		(-31.182045 8.870249) -> (-31.167095 8.856924)	6503.6	3250.38	2527.28	1938.24	4	9576	-1	0	0.0999033	0.0750774
									1528	4233.37	3733.64	416.716	1736.41	T	12	7	7	0.0777792		(-31.292545 8.863423) -> (-31.274019 8.844249)	8389.45	1843.52	2145.67	1524.01	3	9576	-2	0	0.0443904	0.0624976
									1529	3352.09	2497.05	334.301	1419.97	T	2	-3	0	0.0450888		(-31.280519 8.862774) -> (-31.263620 8.848474)	5277.56	1287.77	1302.86	1058.7	1	9576	-4	0	0.022461	0.0347144
									1530	7735.6	5424.4	603.79	2507.43	T	10	5	5	0.122476		(-31.189844 8.862123) -> (-31.177170 8.848474)	12144.2	2803.14	3939.48	1974.56	6	9576	1	1	0.082256	0.12163
									1531	6558.34	4470.75	2318.52	2140.42	T	5	0	0	0.0972652		(-31.191795 8.860498) -> (-31.142719 8.824424)	7384.33	2406.7	3059.36	1593.47	2	9576	-3	0	0.0666127	0.0926174
									1532	3897.95	3983.36	441.14	2303.47	T	6	1	1	0.0843806		(-31.240870 8.857248) -> (-31.216496 8.833524)	11655.4	2203.38	2794.56	1509.16	6	9576	1	1	0.0585899	0.083888
									1533	3766.92	3953.65	465.597	2347.34	T	6	1	1	0.0835954		(-31.205444 8.856924) -> (-31.189520 8.843598)	7175.39	2682.75	3831.23	1774.65	1	9576	-4	0	0.0775055	0.118062
									1534	4315.02	4368.31	459.967	2027.51	T	5	0	0	0.0945573		(-31.221371 8.855299) -> (-31.202520 8.827349)	8043.66	2865.29	3416.74	1741.73	5	9576	0	0	0.0847083	0.104398
									1535	4376.56	3458.05	381.14	1592.27	T	5	0	0	0.0704937		(-31.269144 8.853674) -> (-31.244120 8.814349)	7507.77	2926.92	6900.4	1903.48	3	9576	-2	0	0.0871401	0.219237
									1536	3258.46	2840.4	364.324	1622.83	T	2	-3	0	0.0541655		(-31.322121 8.848474) -> (-31.308794 8.829624)	4502.26	2519.19	3980.04	1733.39	3	9576	-2	0	0.0710516	0.122967
									1537	3476.07	3251.47	1910.63	1751.2	T	2	-3	0	0.0650326		(-31.335445 8.847499) -> (-31.321470 8.834174)	3430.2	2127.01	1890.11	1538.84	8	9576	3	3	0.0555764	0.0540731
									1538	4425.59	3129.28	404.534	1789.75	T	2	-3	0	0.0618024		(-31.202520 8.845874) -> (-31.191795 8.836123)	2896.73	2598.26	4050.89	1688.91	8	9576	3	3	0.0741714	0.125303
									1539	6704.31	3542.85	803.107	1664.51	T	0	-5	0	0.0727355		(-31.297094 8.843924) -> (-31.283770 8.829948)	3622.84	2549.36	6545.2	1942.56	3	9576	-2	0	0.0722421	0.207528
									1540	6379.72	5406.59	2441.7	2136.65	T	6	1	1	0.122005		(-31.310095 8.842949) -> (-31.297094 8.824424)	12994	2281.74	1557.44	1750.27	5	9576	0	0	0.061682	0.0431067
									1541	4853.5	5131.15	542.034	1928.33	T	9	4	4	0.114724		(-31.233719 8.841973) -> (-31.220070 8.828974)	5135.03	4254.54	5535.03	1675.64	2	9576	-3	0	0.139526	0.174228
									1542	7238.78	5271.14	551.301	2021.62	T	2	-3	0	0.118424		(-31.379644 8.839699) -> (-31.365669 8.826698)	1468.64	2903.01	505.751	1384.4	6	9576	1	1	0.0861964	0.00843773
									1543	3825.73	5937.2	592.509	2082.68	T	13	8	8	0.136032		(-31.198944 8.837749) -> (-31.175545 8.823449)	8709.93	2473.73	1632.18	1574.27	3	9576	-2	0	0.0692578	0.0455703
									1544	8521.97	4957.51	1456.95	3057.31	T	4	-1	0	0.110133		(-31.301645 8.834824) -> (-31.287994 8.820524)	11690.3	2917.64	6343.89	2066.15	1	9576	-4	0	0.0867738	0.200891
									1545	10459.8	5027.82	897.402	3274.66	T	0	-5	0	0.111992		(-31.337070 8.834498) -> (-31.319845 8.819549)	4756.21	2622.73	4332.56	1697.43	3	9576	-2	0	0.0751372	0.134588
									1546	4297.6	3788.08	496.194	2099.23	T	5	0	0	0.0792184		(-31.227545 8.833199) -> (-31.213894 8.822474)	4009.08	3541.37	3611.45	1600.77	4	9576	-1	0	0.111385	0.110817
									1547	5195.64	4097.54	2520.32	2658.46	T	3	-2	0	0.0873991		(-31.319519 8.832873) -> (-31.305870 8.817924)	7864.59	3224.45	8179.28	1984.26	5	9576	0	0	0.0988802	0.261395
									1548	8512.85	3733.09	1335.38	2129.85	T	5	0	0	0.0777645		(-31.248020 8.832224) -> (-31.230471 8.814999)	6676.28	2549.25	3878.77	1433.66	5	9576	0	0	0.0722378	0.119629
									1549	6129.18	4245.28	1938.79	3479.74	T	1	-4	0	0.0913048		(-31.192770 8.831248) -> (-31.154419 8.784774)	8168.24	2815.25	3971.96	1712.24	5	9576	0	0	0.0827338	0.122701
									1550	6012.44	4792.45	505.385	1877	T	3	-2	0	0.10577		(-31.209669 8.826049) -> (-31.186270 8.807199)	6814.32	2815.62	2516.7	1583.37	5	9576	0	0	0.0827483	0.0747287
									1551	4533.4	4404.94	510.036	2101.56	T	14	9	9	0.0955256		(-31.230145 8.825074) -> (-31.217144 8.810774)	4685.52	3296.97	5609.16	1753.68	5	9576	0	0	0.101742	0.176671
									1552	8729.03	4692.99	567.979	2825.29	T	6	1	1	0.103141		(-31.309444 8.824749) -> (-31.270445 8.796474)	6332.73	2917.94	6096.41	1808.65	0	9576	-5	0	0.0867857	0.192734
									1553	5314.94	4182.08	602.27	2291.72	T	7	2	2	0.089634		(-31.221045 8.824424) -> (-31.207720 8.808498)	9784.61	2701.38	2741.55	1653.82	5	9576	0	0	0.0782406	0.0821406
									1554	5975.25	4565.29	667.886	1952.85	T	2	-3	0	0.0997646		(-31.337070 8.815324) -> (-31.320169 8.797773)	5945.32	2918.81	8117.74	1782.24	3	9576	-2	0	0.08682	0.259367
									1555	3877.93	3553.1	686.486	1570.01	T	5	0	0	0.0730064		(-31.206419 8.812074) -> (-31.192770 8.801023)	9407.88	2956.99	2401.87	1700.15	4	9576	-1	0	0.0883265	0.0709431
									1556	5349.44	4838.46	608.085	1740.56	T	2	-3	0	0.106986		(-31.219746 8.809474) -> (-31.205770 8.795174)	7483.19	3234.39	3865.71	1579.59	0	9576	-5	0	0.0992723	0.119199
									1557	3633.93	4673.46	538.545	1672.65	T	0	-5	0	0.102624		(-31.287020 8.807199) -> (-31.264595 8.773074)	5497.7	2686.89	3158.04	1627.07	5	9576	0	0	0.0776688	0.0958703
									1558	9903.55	4314.17	503.64	2454.95	T	3	-2	0	0.0931259		(-31.318220 8.806873) -> (-31.303919 8.792574)	5634.77	2638.91	6207.16	1668.17	0	9576	-5	0	0.0757757	0.196384
									1559	7957.23	4471.52	638.657	2741.14	T	1	-4	0	0.0972857		(-31.231770 8.806549) -> (-31.216496 8.789974)	8272.96	2511.48	7313.84	1592.07	1	9576	-4	0	0.0707472	0.232866
									1560	5805.89	4765.77	526.333	2258.53	T	2	-3	0	0.105064		(-31.205444 8.804599) -> (-31.193094 8.796799)	4101.81	3043.66	3005.59	1335.5	3	9576	-2	0	0.0917465	0.0908449
									1561	9029.45	5148.71	570.067	2054.33	T	27	22	22	0.115188		(-31.323744 8.801674) -> (-31.309444 8.786399)	9627.11	2394.64	1116.59	1543.15	5	9576	0	0	0.0661367	0.0285739
									1562	5644.91	4214.53	573.231	1768.07	T	0	-5	0	0.0904918		(-31.305220 8.799074) -> (-31.289619 8.786074)	6206.81	3317.94	5003.27	1658.47	1	9576	-4	0	0.102569	0.156698
									1563	6798.94	3528.68	1293.31	1625.15	T	0	-5	0	0.072361		(-31.205444 8.797773) -> (-31.184320 8.780224)	8061.2	3129.28	1724.21	1455	3	9576	-2	0	0.095125	0.048604
									1564	4382.53	3911.64	747.593	1865.92	T	13	8	8	0.0824847		(-31.296120 8.796148) -> (-31.282471 8.779249)	8772.4	2482.17	2759.99	1666.75	3	9576	-2	0	0.0695906	0.0827484
									1565	6395.91	4886.87	548.222	2188.49	T	4	-1	0	0.108266		(-31.232744 8.795824) -> (-31.208044 8.771124)	10105.2	2525.07	5822.75	1673.49	7	9576	2	2	0.0712835	0.183712
									1566	5713.47	3651.85	505.512	1484.88	T	12	7	7	0.075617		(-31.273695 8.795499) -> (-31.262970 8.782498)	5014.42	2432.95	2837.27	1513.2	4	9576	-1	0	0.0676486	0.0852961
									1567	4585.35	4631.44	991.148	1710.13	T	2	-3	0	0.101513		(-31.208370 8.794848) -> (-31.198944 8.782824)	5258.5	2204.7	1752.11	1350.93	3	9576	-2	0	0.0586422	0.049524
									1568	7123.01	3955.54	771.759	1734.53	T	8	3	3	0.0836454		(-31.270445 8.793874) -> (-31.256794 8.779899)	6104.27	2402.06	3208.48	1529.14	12	9576	7	7	0.0664299	0.097533
									1569	7052.18	4554.55	493.717	1781.89	T	7	2	2	0.0994805		(-31.319519 8.792249) -> (-31.302296 8.776974)	5868.97	2265.19	6408.75	1671.16	1	9576	-4	0	0.0610291	0.20303
									1570	7902.48	3553.62	752.123	1801.92	T	7	2	2	0.0730202		(-31.262970 8.792249) -> (-31.251595 8.779249)	2809.79	2293.67	3049.1	1415.27	2	9576	-3	0	0.0621527	0.0922791
									1571	3713.66	3515.83	414.009	1773.99	T	1	-4	0	0.0720212		(-31.169695 8.788349) -> (-31.154095 8.775023)	4676.21	2416.67	2411.53	1346.97	6	9576	1	1	0.0670063	0.0712616
									1572	6684.01	4451.8	2954.06	2029.94	T	2	-3	0	0.0967643		(-31.134920 8.933949) -> (-31.111519 8.907948)	3861.01	1161.32	759.08	946.84	0	9576	-5	0	0.0174718	0.0167887
									1573	3715.37	3102.03	1083.08	1646.87	T	3	-2	0	0.0610821		(-31.117371 8.899174) -> (-31.100794 8.883574)	7795.04	2298.9	8938.53	1793.41	1	9576	-4	0	0.0623592	0.286424
									1574	5537.32	4536.45	2634.53	2437.2	T	0	-5	0	0.0990021		(-31.108919 8.893649) -> (-31.063745 8.830599)	8533.29	3033.48	6746.64	1954.52	5	9576	0	0	0.0913447	0.214168
									1575	5974.69	3808.05	589.609	1668.94	T	10	5	5	0.0797462		(-31.089094 8.892024) -> (-31.076420 8.878049)	9610.46	1817.45	3123.99	1612.33	5	9576	0	0	0.0433618	0.0947477
									1576	4769.31	4783.61	3714.22	2121.24	T	3	-2	0	0.105536		(-31.118996 8.883574) -> (-31.099171 8.861474)	6878.46	4197.88	8237.95	2299.66	0	9576	-5	0	0.13729	0.263329
									1577	3717.92	2180.32	285.176	1275.7	T	8	3	3	0.0367159		(-31.081945 8.882274) -> (-31.070894 8.869598)	5362.27	1606.71	1643.87	1219.33	3	9576	-2	0	0.0350463	0.0459559
									1578	4469.36	5419.17	593.729	1824.99	T	2	-3	0	0.122337		(-31.077721 8.876424) -> (-31.070894 8.866999)	9683.13	1549.16	1176.93	1270.47	2	9576	-3	0	0.0327754	0.0305632
									1579	7299.76	4484.31	3285.87	2691.89	T	12	7	7	0.0976237		(-31.100470 8.870899) -> (-31.086821 8.855624)	6893.97	5482.98	10007.9	2649.27	1	9576	-4	0	0.187999	0.321675
									1580	6342.86	3108.94	377.727	1415.04	T	6	1	1	0.0612647		(-31.117371 8.867973) -> (-31.105021 8.853999)	6162.07	5500.61	9190.12	2650.03	5	9576	0	0	0.188695	0.294717
									1581	9086.73	5231.84	997.385	2261.32	T	4	-1	0	0.117385		(-31.125820 8.864724) -> (-31.110544 8.848799)	3317.89	2365.49	4706.22	1594.9	0	9576	-5	0	0.0649867	0.146906
									1582	6276.34	4286.21	1393.38	2847.44	T	2	-3	0	0.0923867		(-31.107294 8.862449) -> (-31.091045 8.847824)	9339.87	2776.66	6867.52	2017.03	4	9576	-1	0	0.0812111	0.218153
									1583	5105.32	4583.56	999.749	2809.1	T	11	6	6	0.100248		(-31.142395 8.851074) -> (-31.119644 8.831573)	8280.52	1336.49	1238.14	1070.82	4	9576	-1	0	0.0243835	0.0325808
									1584	5266.66	5476.09	553.138	2824.97	T	9	4	4	0.123842		(-31.118670 8.849773) -> (-31.102419 8.833524)	7382.44	2489.1	7585.62	1713.15	7	9576	2	2	0.0698641	0.241825
									1585	8745.32	4643.5	1266.26	2400.01	T	1	-4	0	0.101832		(-31.105995 8.845549) -> (-31.092670 8.830924)	3750.53	2089.37	4353.05	1422.76	1	9576	-4	0	0.0540912	0.135264
									1586	3317.26	3186.76	379.801	1726.83	T	33	28	28	0.0633221		(-31.072519 8.838074) -> (-31.058544 8.827024)	11421	2447.87	2204.51	1765.15	0	9576	-5	0	0.0682371	0.0644371
									1587	4786.92	4036.62	483.495	1815.81	T	0	-5	0	0.0857887		(-31.154095 8.837423) -> (-31.128096 8.814349)	6929.02	1690.37	727.991	1231.27	2	9576	-3	0	0.0383473	0.0157639
									1588	2692.74	3670.38	435.484	1834.06	T	5	0	0	0.0761068		(-31.120619 8.837423) -> (-31.105995 8.822474)	5162.73	2956.86	9099.02	1800.07	3	9576	-2	0	0.0883212	0.291714
									1589	4853.42	3493.32	1337.64	1594.58	T	7	2	2	0.0714262		(-31.109570 8.831573) -> (-31.093645 8.815324)	5530.37	2084.7	3503.66	1362.43	4	9576	-1	0	0.0539072	0.107264
									1590	6501.44	5033.22	655.286	2618.15	T	2	-3	0	0.112135		(-31.082270 8.828323) -> (-31.068945 8.808824)	7726.86	2770.25	2705.01	1743.02	1	9576	-4	0	0.080958	0.0809361
									1591	9135.4	4027.51	2494.98	1824.55	T	3	-2	0	0.0855478		(-31.070570 8.827024) -> (-31.057245 8.814024)	9856.18	4015.32	5381.25	2717.68	5	9576	0	0	0.130087	0.169158
									1592	6474.17	3250.79	786.856	1546.05	T	2	-3	0	0.0650146		(-31.072519 8.821499) -> (-31.052694 8.801349)	9027.83	3855.43	3710.47	2654.06	8	9576	3	3	0.123778	0.114081
									1593	6895.95	4651.72	904.93	2414.62	T	17	12	12	0.102049		(-31.112820 8.821174) -> (-31.078695 8.782174)	8517.17	1985.47	1692.84	1358.16	0	9576	-5	0	0.0499916	0.0475702
									1594	4785.12	3659.1	455.288	1603.79	T	0	-5	0	0.0758085		(-31.125820 8.807199) -> (-31.110544 8.789649)	5425.18	825.289	451.35	792.08	6	9576	1	1	0.00421221	0.0066444
									1595	3971.04	2758.87	328.422	1350.48	T	1	-4	0	0.0520102		(-31.092995 8.805899) -> (-31.076744 8.791924)	7618.11	2359.66	5023.36	1689.73	0	9576	-5	0	0.0647568	0.15736
									1596	2236.42	3036.45	379.481	1820.23	T	9	4	4	0.0593484		(-31.082270 8.803299) -> (-31.052694 8.774374)	12049.4	2710.21	3342.06	1848.73	5	9576	0	0	0.0785891	0.101936
									1597	5348.28	3922.88	628.388	2154.83	T	2	-3	0	0.082782		(-31.095270 8.801349) -> (-31.083895 8.788349)	4045.55	2729.85	6640.43	1753.29	5	9576	0	0	0.079364	0.210667
									1598	2733.13	4338.89	484.959	1878.02	T	2	-3	0	0.0937795		(-31.144344 8.791924) -> (-31.110870 8.749674)	11215.6	3408.83	826.626	2199.37	5	9576	0	0	0.106155	0.0190153
									1599	4159.29	3392.41	485.705	1437.58	T	3	-2	0	0.0687584		(-31.062120 8.787699) -> (-31.052370 8.776323)	4857.05	2397.86	4511.22	1962.33	9	9576	4	4	0.0662638	0.140478
									1600	5394.39	3303.84	426.773	1478.28	T	1	-4	0	0.066417		(-31.098845 8.787048) -> (-31.082270 8.770799)	7433.15	2814.4	4698.17	1798.31	0	9576	-5	0	0.0827001	0.146641
									1601	6303.8	4986.66	3318.54	2694.03	T	1	-4	0	0.110904		(-32.351070 8.784449) -> (-32.340019 8.775674)	6215.11	2958.89	1367.85	1320.18	1	9576	-4	0	0.0884014	0.0368567
									1602	2593.27	3004.06	356.224	1319.13	T	2	-3	0	0.0584921		(-32.360821 8.784123) -> (-32.353996 8.775023)	7892.29	3198.61	587.761	1531.26	7	9576	2	2	0.0978607	0.0111412
									1603	4051.04	4607.25	1005.53	2285.3	T	2	-3	0	0.100874		(-32.341969 8.783799) -> (-32.327995 8.772424)	4693.81	2915.04	2792.51	1367.13	1	9576	-4	0	0.0866714	0.0838206
									1604	1768.51	2351.8	289.644	1207.89	T	2	-3	0	0.0412491		(-32.357246 8.780549) -> (-32.347496 8.767549)	5560.04	3283.2	649.103	1355.19	11	9576	6	6	0.101198	0.0131633
									1605	2199.87	3518.03	430.992	1393.05	T	15	10	10	0.0720793		(-32.335468 8.779249) -> (-32.322144 8.764298)	5427.43	2736.18	753.774	1230.38	3	9576	-2	0	0.0796137	0.0166138
									1606	3019.44	3727.66	616.055	1743.49	T	8	3	3	0.0776211		(-32.343269 8.765274) -> (-32.325718 8.746099)	7394.11	2821.35	514.119	1426.3	4	9576	-1	0	0.0829743	0.00871358
									1607	4696.49	4244.35	566.631	3112.72	T	1	-4	0	0.0912802		(-32.328968 8.762349) -> (-32.318245 8.748049)	2907.01	2734.67	605.286	1119.21	1	9576	-4	0	0.0795543	0.0117189
									1608	5213.04	3871.5	628.191	1623.17	T	14	9	9	0.0814237		(-32.327995 8.750648) -> (-32.304596 8.723023)	4046.03	2843.38	1588.49	1495.5	3	9576	-2	0	0.0838437	0.0441303
									1609	5843.25	4717.23	4896.42	2839.46	T	8	3	3	0.103781		(-32.212296 8.784449) -> (-32.201244 8.774049)	4339.25	13158.8	1293.48	4079.46	6	9576	1	1	0.490878	0.0344052
									1610	2786.66	4507.69	648.007	2100.27	T	7	2	2	0.0982419		(-32.325394 8.784123) -> (-32.313370 8.766574)	4831.32	3485.27	5529.62	1661.27	2	9576	-3	0	0.109172	0.174049
									1611	5384.41	3914.54	504.958	2603.53	T	2	-3	0	0.0825615		(-32.237968 8.783474) -> (-32.218796 8.763974)	8436.67	2807.13	1223.38	1742.36	1	9576	-4	0	0.0824132	0.0320942
									1612	7855.71	4832.53	920.934	2537.11	T	2	-3	0	0.106829		(-32.203194 8.783474) -> (-32.188244 8.768199)	4859.49	2673.66	3342.26	1596.45	0	9576	-5	0	0.0771467	0.101943
									1613	5749.57	4381.05	2145.37	2094.83	T	4	-1	0	0.094894		(-32.302971 8.782174) -> (-32.289646 8.767874)	5022.05	3215.2	1394.6	1623.09	0	9576	-5	0	0.0985152	0.0377387
									1614	3919.52	4048.83	3452.01	1933.49	T	1	-4	0	0.0861114		(-32.190845 8.781524) -> (-32.179470 8.770799)	4928.78	1815.13	1271.21	1368.52	3	9576	-2	0	0.04327	0.0336711
									1615	6516.26	4438.76	1090.44	2415.89	T	11	6	6	0.0964198		(-32.283146 8.780549) -> (-32.272743 8.767549)	3319.5	3109.64	2935.89	1429.6	6	9576	1	1	0.0943499	0.0885469
									1616	4148.15	3733.81	822.169	1785.9	T	8	3	3	0.0777836		(-32.275669 8.778274) -> (-32.263645 8.764298)	2703.48	3440.72	6966.75	1482.01	3	9576	-2	0	0.107414	0.221424
									1617	6955.13	4551.72	1481.99	2586.48	T	4	-1	0	0.0994059		(-32.214893 8.777948) -> (-32.201893 8.765924)	6893.1	3274.7	982.041	1968.43	2	9576	-3	0	0.100863	0.0241386
									1618	5604.68	4202.54	1845.67	2111	T	4	-1	0	0.0901749		(-32.224968 8.777299) -> (-32.214569 8.763974)	5656.74	3088.27	884.23	1774	6	9576	1	1	0.0935067	0.0209142
									1619	4387.56	3966.25	467.142	1800.71	T	5	0	0	0.0839283		(-32.183693 8.775674) -> (-32.170696 8.760724)	3725.56	3552.83	8377.63	1835.95	9	9576	4	4	0.111838	0.267934
									1620	5479.42	3516.02	562.491	2077.42	T	1	-4	0	0.0720262		(-32.319221 8.775349) -> (-32.304920 8.761048)	5068.15	4283.92	4042.72	1715.73	1	9576	-4	0	0.140686	0.125034
									1621	6050.35	4724.01	2119.38	2451.21	T	5	0	0	0.10396		(-32.288670 8.775349) -> (-32.274696 8.762349)	5294.73	2927.66	613.329	1583.13	3	9576	-2	0	0.0871692	0.011984
									1622	4563.06	3832.09	1520.56	1878.88	T	4	-1	0	0.0803818		(-32.242195 8.775023) -> (-32.225296 8.758123)	5551.08	2570.72	3401.46	1670.95	0	9576	-5	0	0.0730848	0.103895
									1623	4428.35	4000.43	427.303	1874.64	T	3	-2	0	0.084832		(-32.311420 8.774049) -> (-32.293221 8.750974)	5831.18	3177.08	767.077	1510.98	6	9576	1	1	0.0970112	0.0170523
									1624	5821.52	4007.8	542.594	2731.15	T	7	2	2	0.085027		(-32.158669 8.773398) -> (-32.143394 8.758449)	3797.06	2874.79	6212.18	1766.4	5	9576	0	0	0.0850829	0.19655
									1625	4970.98	4703.32	2819.7	2192.27	T	10	5	5	0.103413		(-32.166145 8.771449) -> (-32.153793 8.756498)	2682.68	4223.91	12114.1	2013.54	8	9576	3	3	0.138318	0.391107
									1626	4130.9	4860.25	590.646	2615.15	T	6	1	1	0.107562		(-32.295170 8.771124) -> (-32.281845 8.758449)	3276.99	2894.49	613.764	1309.46	7	9576	2	2	0.0858605	0.0119984
									1627	3672.81	3726.1	460.304	1830.5	T	4	-1	0	0.0775799		(-32.195721 8.771124) -> (-32.181744 8.759424)	4912.24	3296.27	6668.46	1790.83	3	9576	-2	0	0.101714	0.211591
									1628	5081.07	4421.9	1891.07	1891.41	T	7	2	2	0.095974		(-32.221394 8.769174) -> (-32.206444 8.756824)	5186.16	2281.25	670.235	1375.97	3	9576	-2	0	0.0616625	0.0138599
									1629	5194.77	3500.16	408.605	1731.1	T	4	-1	0	0.0716068		(-32.152821 8.768848) -> (-32.137871 8.755198)	3024.93	3243.08	5581.74	1579	2	9576	-3	0	0.0996153	0.175767
									1630	3951.4	4144.91	1001.69	1681.22	T	1	-4	0	0.0886516		(-32.282169 8.766574) -> (-32.242519 8.747074)	4387.01	3321.79	5091.68	1462.33	5	9576	0	0	0.102721	0.159613
									1631	4592.89	3900.57	905.045	1934.95	T	2	-3	0	0.0821922		(-32.252918 8.764949) -> (-32.228546 8.740249)	6028.09	2955.15	1456.58	1712.76	3	9576	-2	0	0.0882538	0.0397816
									1632	4193.27	3010.18	369.881	1640.79	T	4	-1	0	0.0586538		(-32.202221 8.764624) -> (-32.188896 8.751948)	4502.03	3582.42	8652.23	1784.54	1	9576	-4	0	0.113005	0.276986
									1633	5997.16	4541.46	1138.71	2470.01	T	13	8	8	0.0991345		(-32.215870 8.764298) -> (-32.202221 8.751624)	8094.8	2708.84	1065.22	1554.37	7	9576	2	2	0.0785347	0.0268805
									1634	6265.76	4861.45	713.704	2503.66	T	0	-5	0	0.107594		(-32.188568 8.762999) -> (-32.176220 8.750974)	3163.19	3467.71	6016.62	1788.22	2	9576	-3	0	0.108479	0.190103
									1635	3887.62	3366.84	709.58	1699.09	T	9	4	4	0.0680825		(-32.296471 8.759748) -> (-32.280869 8.745124)	3583.93	3227.41	6940.19	1570.77	2	9576	-3	0	0.098997	0.220549
									1636	6465.23	4508.15	1235.18	2686.13	T	6	1	1	0.0982541		(-32.228218 8.756498) -> (-32.207420 8.736024)	5628.31	2725.31	1704.11	1829.04	6	9576	1	1	0.0791847	0.0479415
									1637	4186.89	3750.7	1055.2	2018.59	T	6	1	1	0.07823		(-32.180447 8.756498) -> (-32.166470 8.740249)	5366.48	3101.39	6598.85	1780.86	4	9576	-1	0	0.0940242	0.209296
									1638	4971.76	4105.58	1147.12	1983.13	T	4	-1	0	0.0876118		(-32.152821 8.756174) -> (-32.139820 8.745773)	1875.93	4057.47	8624.97	1780.73	4	9576	-1	0	0.13175	0.276087
									1639	5142.03	4227.82	429.069	1901.02	T	5	0	0	0.0908433		(-32.208069 8.755849) -> (-32.197670 8.735373)	6595.56	3325.46	686.836	2015.3	1	9576	-4	0	0.102866	0.0144072
									1640	4837.03	7692.21	655.53	2407.59	T	7	2	2	0.182427		(-32.170044 8.754873) -> (-32.158997 8.739598)	4040.41	3274.67	6704.44	1964.87	3	9576	-2	0	0.100862	0.212777
									1641	3992.62	3517.61	397.208	1762.93	T	5	0	0	0.0720682		(-32.197670 8.753899) -> (-32.187271 8.744149)	5775.48	3077.7	3570.15	1715.85	8	9576	3	3	0.0930895	0.109455
									1642	5990.92	4130.75	714.822	2438.54	T	4	-1	0	0.0882771		(-32.238945 8.753573) -> (-32.229843 8.745773)	3655.45	3182.59	667.028	1619.1	0	9576	-5	0	0.0972283	0.0137542
									1643	6370.03	4102.77	885.397	2164.32	T	25	20	20	0.0875376		(-32.158997 8.752924) -> (-32.144371 8.738298)	3338.96	3468.6	5400.85	1802.36	5	9576	0	0	0.108514	0.169804
									1644	4216.02	3903.17	536.755	3670.71	T	5	0	0	0.0822607		(-32.188244 8.750648) -> (-32.178822 8.740249)	2759.31	3765.65	4541.12	1852.96	0	9576	-5	0	0.120235	0.141463
									1645	6759.47	4565.97	1001.72	2367.64	T	5	0	0	0.0997827		(-32.166470 8.749349) -> (-32.155746 8.737649)	4938.83	3374.28	4425.58	1798.86	5	9576	0	0	0.104792	0.137655
									1646	3443.67	2867.64	350.649	1462.08	T	7	2	2	0.0548857		(-32.201569 8.747398) -> (-32.188568 8.734724)	7149.7	3000.52	1152.99	1771.12	1	9576	-4	0	0.0900442	0.0297739
									1647	5454.16	4049.18	600.237	2145.23	T	5	0	0	0.0861208		(-32.285419 8.746424) -> (-32.269821 8.732774)	4901.58	4178.35	8769.21	1833.77	0	9576	-5	0	0.13652	0.280842
									1648	5311.86	4026.93	583.201	1915.55	T	6	1	1	0.0855327		(-32.243820 8.746099) -> (-32.229843 8.735373)	3127.58	3402.17	1313.81	1552.6	1	9576	-4	0	0.105893	0.0350753
									1649	5431.92	4350.67	1291.91	2508.49	T	5	0	0	0.0940909		(-32.297119 8.745773) -> (-32.285744 8.733099)	2807.21	4426.48	6487.51	1780.67	4	9576	-1	0	0.146311	0.205626
									1650	5311.27	5090.4	1449.53	2075.27	T	15	10	10	0.113646		(-32.239269 8.745449) -> (-32.224319 8.730174)	6014.9	2877.36	1487.24	1580	5	9576	0	0	0.0851846	0.0407923
									1651	5751.4	4183.11	2296.91	2384.04	T	3	-2	0	0.0896613		(-32.275345 8.744473) -> (-32.261372 8.727573)	5065.96	3191.49	3496.68	1562.72	6	9576	1	1	0.0975797	0.107033
									1652	4241.63	3883.33	429.292	2326.23	T	1	-4	0	0.0817363		(-32.309795 8.743499) -> (-32.297119 8.725948)	5674.78	3795.38	6028.13	1956.49	2	9576	-3	0	0.121409	0.190482
									1653	8687.82	4692.66	980.899	3024.62	T	6	1	1	0.103132		(-32.185970 8.743499) -> (-32.171669 8.731799)	3500.38	4164.48	9242.53	2236.18	5	9576	0	0	0.135973	0.296445
									1654	5939.89	5241.42	505.238	2285.6	T	2	-3	0	0.117639		(-32.301346 8.740249) -> (-32.288345 8.724974)	5828.59	3352.49	4586.12	1729.76	2	9576	-3	0	0.103932	0.142947
									1655	4381.81	3930.18	1059.24	1855.33	T	0	-5	0	0.0829748		(-32.253246 8.740249) -> (-32.224644 8.709049)	3915.11	4269.5	6137.29	1993.46	8	9576	3	3	0.140116	0.194081
									1656	4988.97	4100.04	4737.65	2186.69	T	1	-4	0	0.0874652		(-32.195721 8.740249) -> (-32.179794 8.725299)	5529.9	3855.4	8907.78	2057.29	3	9576	-2	0	0.123777	0.28541
									1657	8912.39	3564.25	448.395	2394.64	T	12	7	7	0.0733013		(-32.235371 8.739923) -> (-32.219769 8.726924)	4828.24	2741.89	3018.29	1595.46	2	9576	-3	0	0.0798391	0.0912635
									1658	4547.09	4439.56	448.837	1847.42	T	4	-1	0	0.0964409		(-32.200920 8.738949) -> (-32.190521 8.730824)	4998.04	2784.24	1443.04	1586.71	1	9576	-4	0	0.0815099	0.0393353
									1659	4803.39	4314.52	988.456	2525.83	T	8	3	3	0.0931352		(-32.288994 8.737649) -> (-32.272419 8.710999)	4270.39	2967.67	3493.72	1357.38	6	9576	1	1	0.0887478	0.106936
									1660	4946.53	2779.92	369.332	1871.4	T	7	2	2	0.0525668		(-32.268196 8.737324) -> (-32.250645 8.718799)	5007.93	2606.41	1365.68	1360.18	4	9576	-1	0	0.0744932	0.0367854
									1661	4753.27	4136.12	2891.53	1927.05	T	7	2	2	0.088419		(-32.317596 8.736673) -> (-32.304596 8.723023)	2919.99	3090.17	3274.92	1452.73	4	9576	-1	0	0.0935819	0.0997233
									1662	6104.02	4226.71	881.629	1867.53	T	14	9	9	0.0908139		(-32.163868 8.736673) -> (-32.149246 8.720749)	2814.44	2864.8	6792.41	1547.37	8	9576	3	3	0.0846888	0.215677
									1663	6368.68	4773.75	3159.46	3183.04	T	10	5	5	0.105275		(-32.212944 8.734399) -> (-32.196045 8.719124)	4941.23	3192.84	6794.71	1667.67	6	9576	1	1	0.0976327	0.215753
									1664	4356.42	3994.55	1508.42	1862.01	T	1	-4	0	0.0846766		(-32.183044 8.732774) -> (-32.160946 8.711324)	6479.17	3231.4	5262.66	1796.9	8	9576	3	3	0.0991545	0.165249
									1665	3907.54	4076.59	736.917	2015.27	T	7	2	2	0.0868454		(-32.227245 8.731474) -> (-32.213921 8.715223)	3898.07	2976.68	6973.69	1692.15	5	9576	0	0	0.0891034	0.221653
									1666	4961.48	4071.41	1194.58	1920.54	T	5	0	0	0.0867084		(-32.196693 8.729198) -> (-32.182068 8.716199)	4387.01	3167.26	6230.02	1959.51	10	9576	5	5	0.0966235	0.197138
									1667	5073.32	3748.04	1051.65	2063.93	T	12	7	7	0.07816		(-32.214893 8.725299) -> (-32.200596 8.711974)	4216.03	4231.11	14265.7	1993.98	6	9576	1	1	0.138602	0.462035
									1668	4063.14	3534.82	1653.41	1874.4	T	5	0	0	0.0725233		(-32.307194 8.724974) -> (-32.288994 8.704823)	4713.14	3254.42	4981.91	1596.21	3	9576	-2	0	0.100063	0.155994
									1669	4071.55	3256.25	914.61	1909.99	T	11	6	6	0.065159		(-32.280220 8.722049) -> (-32.244793 8.693774)	5276.08	3546.7	4762.9	1836.18	4	9576	-1	0	0.111596	0.148774
									1670	6040.87	4248.72	488.653	2285.54	T	9	4	4	0.0913959		(-32.189869 8.721724) -> (-32.176544 8.708399)	4415.68	3526.51	4511.09	1821.22	4	9576	-1	0	0.110799	0.140473
									1671	3992.85	3785.42	427.16	1825.03	T	7	2	2	0.0791479		(-32.272743 8.720098) -> (-32.258121 8.704498)	5319.09	2906.46	6050.21	1502.67	3	9576	-2	0	0.0863327	0.19121
									1672	5486.91	4201.85	1984.56	2199.93	T	8	3	3	0.0901568		(-32.283470 8.719773) -> (-32.271446 8.705799)	2988.47	4030.37	9138.51	1584.02	4	9576	-1	0	0.130681	0.293016
									1673	6521.68	4275.29	632.052	2037.15	T	11	6	6	0.0920981		(-32.203518 8.719124) -> (-32.189220 8.706123)	5691.09	3664.68	9377.44	1983.61	2	9576	-3	0	0.116251	0.300892
									1674	4394.44	3904.97	3933.7	2076.67	T	11	6	6	0.0823084		(-32.107319 8.717174) -> (-32.090744 8.701573)	5147.3	2208.42	715.72	1182.3	7	9576	2	2	0.0587889	0.0153593
									1675	5980.15	5583.96	658.693	2252.47	T	2	-3	0	0.126694		(-32.241871 8.715223) -> (-32.223019 8.690199)	6060.3	3200.01	5956.32	2024.29	3	9576	-2	0	0.0979157	0.188115
									1676	5175.63	4355.31	776.475	2651.53	T	5	0	0	0.0942136		(-32.223019 8.713923) -> (-32.209370 8.697999)	5413.75	3000.96	5094.61	1683.81	4	9576	-1	0	0.0900617	0.159709
									1677	6262.05	4520.21	2716.11	2720.5	T	12	7	7	0.0985727		(-32.295818 8.713274) -> (-32.283470 8.696699)	5466.55	5029.06	8489.14	2100.95	6	9576	1	1	0.170088	0.27161
									1678	7285.89	3975.49	1952.63	2405.33	T	2	-3	0	0.0841726		(-32.211971 8.711649) -> (-32.186619 8.694749)	3611.42	2953.29	6002.21	1830.46	12	9576	7	7	0.0881807	0.189628
									1679	5437.99	4164.66	493.463	1851.75	T	3	-2	0	0.0891736		(-32.105045 8.709699) -> (-32.087170 8.694424)	4674.84	4426.78	7371.93	1776.55	0	9576	-5	0	0.146323	0.234781
									1680	6245.99	4317.11	3723.48	2395.06	T	0	-5	0	0.0932036		(-32.249020 8.708724) -> (-32.235371 8.693774)	5398.19	2804.72	1424.42	1728	5	9576	0	0	0.0823183	0.0387215
									1681	3929.62	3343.86	1514.6	1736.08	T	4	-1	0	0.0674749		(-32.094971 8.707748) -> (-32.057270 8.673299)	5930.15	3680.67	4468.25	1823.94	5	9576	0	0	0.116882	0.139061
									1682	5865.94	3713.41	1669.9	1940.26	T	3	-2	0	0.0772445		(-32.262993 8.703524) -> (-32.249344 8.692149)	2181.45	4867.43	12099.7	1909.06	5	9576	0	0	0.16371	0.390631
									1683	6057.11	4527.2	1563.52	2109.2	T	0	-5	0	0.0987575		(-32.238621 8.703198) -> (-32.216846 8.679474)	6032.81	2222.15	922.875	1434.98	9	9576	4	4	0.0593306	0.0221882
									1684	6514.81	4691.48	1127.45	2504.97	T	7	2	2	0.1031		(-32.290295 8.702549) -> (-32.278271 8.685974)	8452.99	4638.39	4401.08	1908.71	7	9576	2	2	0.154673	0.136847
									1685	4595.62	3680.94	2007.98	2036.38	T	3	-2	0	0.0763859		(-32.219769 8.701249) -> (-32.208721 8.691174)	4594.93	2219.03	750.279	1453.86	3	9576	-2	0	0.0592076	0.0164986
									1686	4551.34	4125.99	3445.48	2146.55	T	7	2	2	0.0881514		(-32.280220 8.697023) -> (-32.251945 8.668424)	6896.94	3849.52	2576.04	1948.31	7	9576	2	2	0.123545	0.0766845
									1687	6131.9	3926.54	553.354	2321.21	T	10	5	5	0.0828787		(-32.107643 8.695398) -> (-32.086845 8.677198)	2871.25	4007.41	5233.73	1755.87	3	9576	-2	0	0.129775	0.164295
									1688	5063.6	4270.82	499.691	2066.86	T	2	-3	0	0.0919799		(-32.278271 8.695074) -> (-32.266571 8.685649)	9472.17	3267.93	1456.21	1816.02	5	9576	0	0	0.100596	0.0397695
									1689	5202.55	4493.03	512.101	2185.84	T	6	1	1	0.0978543		(-32.252918 8.693124) -> (-32.237968 8.677524)	3299.75	3035.23	1018.71	1782.77	5	9576	0	0	0.0914137	0.0253475
									1690	4220.03	4484.42	4588.97	2315.73	T	2	-3	0	0.0976267		(-32.116096 8.683699) -> (-32.100819 8.668749)	4073.6	1897.11	796.819	1140.05	5	9576	0	0	0.0465048	0.0180328
									1691	3536.85	3603.03	1688.09	1704.2	T	14	9	9	0.0743264		(-32.100170 8.679149) -> (-32.067993 8.653474)	4546.89	3819.91	6770.65	1812.75	3	9576	-2	0	0.122376	0.21496
									1692	4690.8	4603.84	818.384	2140.68	T	3	-2	0	0.100784		(-32.253571 8.677198) -> (-32.235046 8.658673)	5264.5	2372	596.572	1418.14	3	9576	-2	0	0.0652434	0.0114316
									1693	6880.38	4335.23	917.33	2888.47	T	3	-2	0	0.0936827		(-32.132671 8.669724) -> (-32.114143 8.652499)	3896.59	2065.57	1267.11	1176.33	2	9576	-3	0	0.0531521	0.0335358
									1694	5498.92	4346.9	567.228	2238.7	T	1	-4	0	0.0939912		(-32.114143 8.669724) -> (-32.093670 8.647624)	4450.85	2703.04	3181.18	1542.35	7	9576	2	2	0.0783061	0.0966332
									1695	5410.2	4065.55	1063.43	2653.76	T	1	-4	0	0.0865535		(-32.263969 8.667449) -> (-32.248371 8.646648)	7150.4	3259.21	595.006	1692.44	3	9576	-2	0	0.100252	0.01138
									1696	4406.73	3143.98	534.158	1766.26	T	0	-5	0	0.0621909		(-32.256168 8.666799) -> (-32.235695 8.651524)	4745.11	2306.81	499.036	1303.61	7	9576	2	2	0.0626711	0.00821638
									1697	4715.66	3612.43	429.301	1812.11	T	4	-1	0	0.074575		(-32.230171 8.665499) -> (-32.213268 8.648924)	1660.67	1276.06	481.573	1013.35	6	9576	1	1	0.0219992	0.00764071
									1698	4668.81	4068.78	477.045	2504.55	T	2	-3	0	0.086639		(-32.125195 8.658024) -> (-32.108944 8.643074)	2979.12	2747.33	2585.09	1305.49	1	9576	-4	0	0.0800537	0.0769829
									1699	6709.56	4355.76	2121.46	2335	T	5	0	0	0.0942254		(-32.247395 8.638524) -> (-32.232445 8.623249)	4939.4	2481.98	496.765	1313.46	1	9576	-4	0	0.0695832	0.0081415
									1700	5331.61	3961.92	462.436	2098.98	T	1	-4	0	0.0838141		(-32.232445 8.620324) -> (-32.217171 8.606024)	2938.66	2326.82	632.666	1224.61	7	9576	2	2	0.0634607	0.0126215
									1701	4688.69	4655.55	503.854	2765.17	T	3	-2	0	0.102151		(-32.208721 8.595949) -> (-32.194096 8.582623)	3914.13	3410.78	7749.07	1680.6	3	9576	-2	0	0.106233	0.247213
									1702	5555.92	4118.25	836.165	2774.53	T	5	0	0	0.0879467		(-32.231144 8.593999) -> (-32.216194 8.577099)	3980.92	4002.65	8339.31	2203.59	5	9576	0	0	0.129587	0.26667
									1703	3330.67	3398.62	391.196	2385.74	T	3	-2	0	0.0689228		(-32.192471 8.591723) -> (-32.179470 8.577099)	2445.46	3974.69	10439.6	1928.41	6	9576	1	1	0.128484	0.335905
									1704	4170.72	3595.55	552.027	1976.88	T	3	-2	0	0.0741287		(-32.214569 8.590749) -> (-32.199295 8.576774)	3539.36	4387.52	16361.7	2044.19	4	9576	-1	0	0.144773	0.531128
									1705	4737.5	3926.94	618.083	2551.96	T	1	-4	0	0.0828891		(-32.180447 8.590424) -> (-32.159321 8.576124)	3047.72	2572.41	3356.77	1337.09	4	9576	-1	0	0.0731516	0.102421
									1706	5418	3063.21	865.05	1899.01	T	2	-3	0	0.0600558		(-32.160622 8.589774) -> (-32.147621 8.574174)	3670.18	4302.12	13004.8	1923.81	3	9576	-2	0	0.141404	0.42047
									1707	5711.76	4473.4	2377.81	2471.49	T	3	-2	0	0.0973354		(-32.149570 8.581649) -> (-32.132671 8.548823)	3994.91	4440.15	6464.68	1994.11	2	9576	-3	0	0.14685	0.204873
									1708	5064.72	4380.51	1088.57	3159.87	T	3	-2	0	0.0948797		(-32.222694 8.580349) -> (-32.198971 8.554024)	4292.57	4352.49	6275.54	1994.38	0	9576	-5	0	0.143391	0.198638
									1709	3304.3	3585	851.123	1759.24	T	0	-5	0	0.0738498		(-32.169720 8.580349) -> (-32.153469 8.557599)	4901.83	3719.28	6825.44	2066.88	8	9576	3	3	0.118405	0.216766
									1710	6089.97	4000.19	458.604	2404.07	T	2	-3	0	0.0848257		(-32.183693 8.575799) -> (-32.168419 8.560524)	3435.83	4159.59	7663.75	1916.67	6	9576	1	1	0.13578	0.244401
									1711	2712.66	3420.41	463.672	1898.63	T	2	-3	0	0.0694987		(-32.135593 8.571249) -> (-32.105370 8.548174)	3968.6	3810.44	6953.31	1817.05	1	9576	-4	0	0.122003	0.220981
									1712	6307.28	4355.29	3270.6	2414.34	T	3	-2	0	0.094213		(-32.199295 8.569299) -> (-32.183044 8.554349)	3334.86	4103.75	5507.82	1864.28	3	9576	-2	0	0.133576	0.173331
									1713	4628.24	4158.78	589.229	2810.8	T	1	-4	0	0.0890181		(-32.222046 8.563124) -> (-32.211643 8.548499)	4703.65	3634.36	2860.02	1951.5	3	9576	-2	0	0.115055	0.0860462
									1714	5218.24	4329.26	480.254	2181.12	T	2	-3	0	0.093525		(-32.175243 8.563124) -> (-32.159645 8.552724)	3460.21	4732.83	6062.95	2151.79	4	9576	-1	0	0.158399	0.191631
									1715	5513.4	4664.11	1692.88	2481.18	T	3	-2	0	0.102377		(-32.203194 8.558574) -> (-32.191818 8.546224)	3295.33	3651.54	4968.07	1645.13	4	9576	-1	0	0.115733	0.155538
									1716	3282.15	3510.76	1888.93	1833.49	T	5	0	0	0.0718873		(-32.157043 8.557599) -> (-32.139496 8.541674)	5241.79	3906.28	5659.45	1891.78	4	9576	-1	0	0.125784	0.178329
									1717	5095.96	4200.09	1336.79	3434.76	T	0	-5	0	0.0901103		(-32.194744 8.556299) -> (-32.175896 8.540049)	3723.49	3853.48	4507.78	1960.19	8	9576	3	3	0.123701	0.140364
									1718	5076.82	4008.14	708.624	2164.99	T	5	0	0	0.0850357		(-32.214893 8.554024) -> (-32.197994 8.540049)	4340.41	3913.07	7288.57	1922.05	0	9576	-5	0	0.126052	0.232033
									1719	5223.72	4256.35	3162.23	2115.92	T	2	-3	0	0.0915975		(-32.175571 8.553373) -> (-32.160294 8.539723)	4960.47	3728.8	5459.12	1998.22	8	9576	3	3	0.118781	0.171725
									1720	5221.23	4634.47	4305.12	2540.67	T	3	-2	0	0.101593		(-32.160622 8.552399) -> (-32.148918 8.538749)	2312.37	2618.82	2225.97	1337.99	7	9576	2	2	0.0749826	0.0651446
									1721	4612.9	3256.72	425.848	2028.6	T	2	-3	0	0.0651713		(-31.997145 8.782498) -> (-31.980894 8.770148)	4004.06	3411.71	7159.31	1817.26	0	9576	-5	0	0.106269	0.227772
									1722	4941.14	4118.18	966.215	2416.46	T	0	-5	0	0.0879448		(-31.923695 8.782498) -> (-31.906469 8.768848)	5375.22	4859.32	2328	2216.9	4	9576	-1	0	0.16339	0.0685081
									1723	3970.26	3680.22	778.675	2445.63	T	0	-5	0	0.076367		(-32.049469 8.781849) -> (-32.030296 8.758123)	5501.91	2711.89	671.361	1440.13	4	9576	-1	0	0.0786554	0.013897
									1724	4505.22	4865.53	4014.97	2409.41	T	5	0	0	0.107702		(-31.877544 8.781524) -> (-31.856745 8.758774)	4774.4	2149.82	1812.22	1320.5	3	9576	-2	0	0.0564767	0.0515055
									1725	4575.06	3762.14	811.331	2075.5	T	1	-4	0	0.0785327		(-31.950670 8.778274) -> (-31.936045 8.765274)	3175.09	3030.61	3220.66	1643.08	14	9576	9	9	0.0912316	0.0979344
									1726	6075.91	3690.17	875.521	2206.64	T	2	-3	0	0.0766299		(-31.938971 8.775349) -> (-31.927595 8.763324)	3453.88	3641.98	692.629	1654.91	2	9576	-3	0	0.115355	0.0145982
									1727	3560.99	4065.98	449.276	2020.02	T	2	-3	0	0.0865648		(-32.081970 8.772749) -> (-32.067020 8.757799)	3218.52	3180.97	6325.13	1660.34	9	9576	4	4	0.0971646	0.200273
									1728	4182.68	3491.42	425.287	2105.74	T	3	-2	0	0.071376		(-31.988045 8.772749) -> (-31.975044 8.756824)	4096.68	3714.36	6832.09	1872.49	1	9576	-4	0	0.118212	0.216985
									1729	3740.58	3605.9	835.545	1866.23	T	6	1	1	0.0744024		(-31.974720 8.772749) -> (-31.957819 8.756498)	4435.96	3468.5	4521.08	1666.92	10	9576	5	5	0.10851	0.140803
									1730	4284.42	4857.32	503.104	2187.02	T	1	-4	0	0.107485		(-31.880470 8.771773) -> (-31.867146 8.757474)	4140.95	2583.97	522.811	1321.77	6	9576	1	1	0.0736075	0.00900011
									1731	2363.53	2383.18	332.796	1363.32	T	4	-1	0	0.0420787		(-31.998770 8.771124) -> (-31.988045 8.759424)	2827.65	3195.81	3086.52	1536.03	9	9576	4	4	0.0977503	0.0935126
									1732	4797.9	3819.51	2520.37	2157.96	T	5	0	0	0.0800492		(-31.931170 8.769174) -> (-31.918819 8.754549)	5317.29	3934.13	2948.36	2030.12	5	9576	0	0	0.126883	0.0889582
									1733	5849.13	3414.82	439.551	2060.09	T	14	9	9	0.0693509		(-31.919470 8.768848) -> (-31.908094 8.755849)	4447.86	4771.36	3981.84	2098.37	5	9576	0	0	0.159919	0.123027
									1734	4555.63	4354.18	2945.84	2322.37	T	3	-2	0	0.0941837		(-31.912970 8.768848) -> (-31.894119 8.745124)	6331.9	2887.73	586.704	1659.88	19	9576	14	14	0.0855937	0.0111063
									1735	3270.84	3306.25	388.692	1679.03	T	2	-3	0	0.0664808		(-31.959770 8.767223) -> (-31.944494 8.751948)	2967.95	3149.4	5472.09	1613.35	5	9576	0	0	0.0959188	0.172153
									1736	4796.89	4013.75	717.581	2364.73	T	2	-3	0	0.0851842		(-31.944820 8.766574) -> (-31.931496 8.752924)	6184.36	3044.59	2125.44	1842.59	4	9576	-1	0	0.0917832	0.0618308
									1737	3745.46	4269.69	1817.14	2127.83	T	0	-5	0	0.09195		(-32.075470 8.764298) -> (-32.062145 8.749999)	2397.57	3310.13	5798.12	1588.99	8	9576	3	3	0.102261	0.1829
									1738	4065.69	3845.07	955.542	2467.18	T	7	2	2	0.0807251		(-32.058571 8.763649) -> (-32.043293 8.749349)	3509.89	3566.17	3896.56	1699.36	9	9576	4	4	0.112364	0.120216
									1739	6073.77	4583.8	479.235	2184.18	T	6	1	1	0.100254		(-31.985445 8.762673) -> (-31.964645 8.716524)	5576	3464.42	2642.51	2086.9	6	9576	1	1	0.108349	0.0788758
									1740	6455.81	4682.64	521.634	2368.47	T	4	-1	0	0.102867		(-32.041019 8.762349) -> (-32.027370 8.751948)	1912.4	1823.92	545.723	963.984	8	9576	3	3	0.0436169	0.0097554
									1741	3616.42	3724.06	447.237	1837.68	T	3	-2	0	0.0775259		(-32.002018 8.761048) -> (-31.988045 8.747398)	2503.91	3345.24	8089.05	1719.31	5	9576	0	0	0.103646	0.258421
									1742	3079.37	2745.34	491.624	1563.71	T	3	-2	0	0.0516527		(-32.064419 8.758774) -> (-32.048168 8.742524)	3611.77	3566.58	6845.72	1720.78	7	9576	2	2	0.11238	0.217434
									1743	4881.61	3805.25	443.823	3625.83	T	7	2	2	0.0796722		(-32.084896 8.758123) -> (-32.069618 8.741223)	2794.77	1019.97	557.825	830.011	2	9576	-3	0	0.0118943	0.0101543
									1744	3691.26	3704.68	407.077	1821.13	T	2	-3	0	0.0770135		(-31.941570 8.756498) -> (-31.929220 8.741223)	4517.53	2092.34	677.699	1283.19	7	9576	2	2	0.0542086	0.014106
									1745	4441.81	3694.59	410.757	2056.23	T	2	-3	0	0.0767469		(-31.932470 8.756174) -> (-31.907444 8.726924)	4580.21	3160.8	3117.58	1753.31	0	9576	-5	0	0.0963687	0.0945364
									1746	5297.19	3920.04	591.008	2057.94	T	3	-2	0	0.0827068		(-31.903545 8.756174) -> (-31.888920 8.733748)	8589.9	3614.56	2989.69	1997.53	7	9576	2	2	0.114274	0.0903206
									1747	3648.62	4840.45	660.176	2104.57	T	9	4	4	0.107039		(-31.886971 8.755849) -> (-31.872019 8.743174)	4274.11	2386.13	534.624	1465.6	5	9576	0	0	0.065801	0.00938953
									1748	3517.07	4451.16	464.483	1945.07	T	0	-5	0	0.0967474		(-31.968544 8.753249) -> (-31.947744 8.739274)	4559.45	4155.56	661.284	2202.17	11	9576	6	6	0.135621	0.0135649
									1749	5122.26	3708.66	455.558	2026.17	T	1	-4	0	0.0771188		(-32.044270 8.752274) -> (-32.029644 8.739598)	2726.11	2015.84	863.764	1073.38	0	9576	-5	0	0.05119	0.0202396
									1750	4300.16	3646.69	485.451	1892.57	T	8	3	3	0.0754807		(-32.034519 8.752274) -> (-32.021519 8.736999)	3802.01	2443.12	532.976	1325.38	0	9576	-5	0	0.0680497	0.00933518
									1751	4174.82	3718.95	430.389	2190.15	T	0	-5	0	0.0773908		(-31.894445 8.751948) -> (-31.882095 8.736024)	4829.51	3004.04	3889.24	1667.19	15	9576	10	10	0.0901831	0.119974
									1752	4693.01	4110.25	577.209	2331.33	T	4	-1	0	0.0877352		(-31.970819 8.748049) -> (-31.959444 8.735373)	7948.65	4371.76	748.333	2237.17	6	9576	1	1	0.144151	0.0164344
									1753	4232.68	3651.28	1094.48	1905.88	T	3	-2	0	0.0756019		(-32.002995 8.747724) -> (-31.980894 8.731799)	3309.42	3122.5	4809.09	1596.54	5	9576	0	0	0.0948573	0.150297
									1754	3406.36	3517.15	404.941	2008.66	T	3	-2	0	0.0720559		(-31.979595 8.746749) -> (-31.910370 8.684673)	7508.08	3906.49	640.198	2549.98	1	9576	-4	0	0.125793	0.0128698
									1755	4306.89	2619.81	368.038	1947.44	T	2	-3	0	0.048334		(-31.914595 8.745449) -> (-31.899321 8.726274)	5244.82	2945.06	1658.88	1664.07	9	9576	4	4	0.0878557	0.0464507
									1756	5465.68	4530.75	525.407	2831.35	T	6	1	1	0.0988515		(-31.880470 8.744799) -> (-31.863569 8.728874)	4889.99	2326.15	1410.07	1339.04	2	9576	-3	0	0.0634342	0.0382486
									1757	3773.22	4733.73	488.636	1987.22	T	4	-1	0	0.104217		(-31.888596 8.742848) -> (-31.874945 8.727899)	4238.13	2699	3343.27	1532.55	4	9576	-1	0	0.0781467	0.101976
									1758	5879.65	4319.92	699.882	3711.64	T	4	-1	0	0.0932779		(-31.870396 8.742524) -> (-31.855120 8.726599)	5455.14	3611.18	5105.72	1822.64	3	9576	-2	0	0.11414	0.160075
									1759	3876.42	4003.29	508.292	2248.48	T	1	-4	0	0.0849076		(-31.968220 8.739274) -> (-31.956520 8.729198)	2836.74	3396.91	636.407	1709.48	7	9576	2	2	0.105685	0.0127448
									1760	7477.62	4392.86	512.314	2453.48	T	3	-2	0	0.0952063		(-31.897045 8.736024) -> (-31.884369 8.722374)	3291.34	2921.29	1803.49	1579.27	5	9576	0	0	0.0869179	0.0512175
									1761	4324.4	4129.97	532.938	2240.02	T	1	-4	0	0.0882566		(-31.972771 8.731799) -> (-31.963020 8.721074)	3210.3	3886.73	618.737	2033.68	5	9576	0	0	0.125013	0.0121623
									1762	5511.03	3347.21	396.564	2324.85	T	4	-1	0	0.0675635		(-31.994545 8.730824) -> (-31.982195 8.714899)	3011.54	1760.74	487.518	1041.83	6	9576	1	1	0.0411239	0.00783666
									1763	2660.25	3684.89	954.432	1730.99	T	9	4	4	0.0764905		(-31.866495 8.729524) -> (-31.852194 8.714899)	3381.56	3279.77	3727.15	1635.33	3	9576	-2	0	0.101063	0.114631
									1764	3339.62	4587.78	453.373	1857.82	T	2	-3	0	0.100359		(-31.891846 8.728549) -> (-31.877544 8.712298)	4069.29	2975.31	2783.39	1710.05	0	9576	-5	0	0.0890492	0.0835198
									1765	4706.35	3847.89	468.129	2036.86	T	2	-3	0	0.0807996		(-31.908094 8.728224) -> (-31.891195 8.712624)	5209.18	4048.55	603.736	1957.25	7	9576	2	2	0.131398	0.0116678
									1766	3566.63	3088.52	385.924	1836.43	T	2	-3	0	0.0607248		(-31.921745 8.727899) -> (-31.907770 8.716848)	5731.56	3693.47	581.397	1971.78	6	9576	1	1	0.117387	0.0109314
									1767	4874.51	4462.78	590.991	2285.01	T	3	-2	0	0.0970545		(-31.879496 8.720098) -> (-31.812544 8.665174)	6707.38	3639.72	695.688	2534.01	10	9576	5	5	0.115266	0.014699
									1768	4877.69	3816.58	466.238	2129.68	T	4	-1	0	0.0799717		(-31.915569 8.717174) -> (-31.904520 8.704174)	2859.28	2047.26	598.048	1238.89	8	9576	3	3	0.0524298	0.0114803
									1769	5271.3	4104.18	449.322	2625.31	T	0	-5	0	0.0875747		(-31.905819 8.715874) -> (-31.891846 8.705149)	3930.43	2590.31	1120.67	1462.34	8	9576	3	3	0.0738577	0.0287085
									1770	3504.42	3567.31	397.127	1637.6	T	2	-3	0	0.0733821		(-31.982195 8.712298) -> (-31.973419 8.700274)	2947.15	2737.97	634.873	1461.31	8	9576	3	3	0.0796844	0.0126942
									1771	4951.3	4234.39	479.921	2181.26	T	6	1	1	0.091017		(-31.900295 8.711974) -> (-31.884695 8.696699)	5047.13	3345.91	1854.1	2128.28	10	9576	5	5	0.103673	0.0528859
									1772	3344.34	4107.38	435.008	1829.11	T	0	-5	0	0.0876593		(-31.884695 8.710999) -> (-31.874294 8.697023)	1838.24	2107.55	473.821	1208.69	11	9576	6	6	0.0548087	0.00738514
									1773	6488.39	5362.57	560.914	2916.21	T	6	1	1	0.120841		(-32.082619 8.707748) -> (-32.066368 8.692799)	4086.3	4502.16	6921.13	1777.79	8	9576	3	3	0.149297	0.21992
									1774	4307.77	3481.54	430.738	1924.75	T	2	-3	0	0.0711147		(-31.970495 8.707424) -> (-31.959444 8.696699)	4798.07	2783.95	578.157	1847.76	4	9576	-1	0	0.0814985	0.0108246
									1775	7027.23	4778.39	550.026	3099.1	T	5	0	0	0.105398		(-31.909069 8.704498) -> (-31.894445 8.689223)	4344.56	3505.86	871.277	2279.07	3	9576	-2	0	0.109984	0.0204873
									1776	4348.8	4518.05	633.387	2807.25	T	14	9	9	0.0985157		(-31.960421 8.703524) -> (-31.949045 8.693774)	2809.42	3029.5	576.527	1769.2	12	9576	7	7	0.0911877	0.0107709
									1777	7112.31	3378.31	403.021	2544	T	5	0	0	0.0683856		(-31.991619 8.701573) -> (-31.970169 8.683049)	4840.93	2196.9	1064.15	1289.56	3	9576	-2	0	0.0583344	0.0268454
									1778	2810.8	4860.78	470.843	1910.92	T	4	-1	0	0.107576		(-32.037445 8.701249) -> (-32.023144 8.688249)	3974.54	1601.09	1364.96	1144.63	15	9576	10	10	0.0348243	0.0367614
									1779	3690.93	4221.54	444.375	1943.85	T	2	-3	0	0.0906772		(-32.064419 8.698974) -> (-32.046543 8.685324)	4321.53	3443.51	7075.45	1781.39	9	9576	4	4	0.107524	0.225007
									1780	8607.44	3440.69	411.068	2425.35	T	4	-1	0	0.0700348		(-32.044594 8.697674) -> (-32.031269 8.685974)	3767.84	4515.63	12246.6	2328.57	3	9576	-2	0	0.149829	0.395473
									1781	3786.06	4551.23	508.081	2092.43	T	2	-3	0	0.099393		(-31.898670 8.697349) -> (-31.885019 8.684349)	3667.13	2715.5	1131.36	1863.33	7	9576	2	2	0.0787978	0.029061
									1782	6631.28	3201.1	396.959	2292.72	T	8	3	3	0.0637011		(-32.031269 8.693124) -> (-32.015995 8.679474)	3783.41	3026.05	5048.15	1670.57	3	9576	-2	0	0.0910516	0.158178
									1783	5248.96	4332.3	447.861	2056.26	T	0	-5	0	0.0936053		(-32.009819 8.689874) -> (-31.993570 8.675899)	3114.62	2939.87	5701.52	1465.54	6	9576	1	1	0.0876512	0.179716
									1784	3145.55	3984.47	511.154	1938.82	T	7	2	2	0.0844102		(-31.911345 8.689223) -> (-31.890221 8.673299)	5556.15	2156.15	809.683	1415.04	10	9576	5	5	0.0567264	0.0184568
									1785	5709.12	4002.07	460.051	2700.78	T	4	-1	0	0.0848755		(-31.988369 8.686624) -> (-31.968220 8.666149)	3203.26	3309.55	6064.63	1595.7	2	9576	-3	0	0.102238	0.191686
									1786	3996.86	4154.53	464.004	2360.02	T	12	7	7	0.0889058		(-31.882420 8.686298) -> (-31.868771 8.671674)	3921.11	2822.76	778.84	1634.21	3	9576	-2	0	0.0830301	0.0174401
									1787	5325.16	4402.66	537.973	2261.87	T	0	-5	0	0.0954653		(-32.045895 8.685974) -> (-32.030945 8.672974)	5635.1	4962.57	8332.97	2401.65	12	9576	7	7	0.167464	0.266461
									1788	4793.19	3838.47	407.696	2178.01	T	1	-4	0	0.0805503		(-32.066696 8.683373) -> (-32.048496 8.664524)	5492.46	3517.14	3158.31	1786.8	6	9576	1	1	0.11043	0.0958793
									1789	6813.95	3621.38	415.21	2405.4	T	7	2	2	0.0748114		(-32.019245 8.682074) -> (-32.006893 8.668098)	5768.97	3423.64	5837.68	1865.26	5	9576	0	0	0.10674	0.184204
									1790	8461.71	3579.96	419.544	2710.3	T	11	6	6	0.0737165		(-32.035820 8.681424) -> (-32.018269 8.668098)	5141.98	2868.14	2474.2	1810.17	5	9576	0	0	0.0848205	0.0733276
									1791	4816.41	4718.76	492.939	2108.45	T	2	-3	0	0.103822		(-31.895094 8.681424) -> (-31.881769 8.665174)	3153.73	2858.31	5599.52	1658.52	3	9576	-2	0	0.0844327	0.176353
									1792	4642.87	4144.69	443.638	1954.96	T	6	1	1	0.0886455		(-32.007870 8.680774) -> (-31.991945 8.665824)	5792.32	2925.59	1661.58	2085.42	7	9576	2	2	0.0870876	0.0465394
									1793	5793.46	4302.54	459.574	2301.67	T	5	0	0	0.0928185		(-31.871370 8.679799) -> (-31.859020 8.663224)	4966.2	2945.2	703.218	1824.64	3	9576	-2	0	0.0878613	0.0149472
									1794	4617.33	3329.21	408.464	1928.6	T	3	-2	0	0.0670878		(-32.049793 8.677849) -> (-32.036144 8.665824)	6871.26	3072.86	3058.17	1750.29	10	9576	5	5	0.0928987	0.0925781
									1795	5463.3	3063.89	421.752	2212.8	T	1	-4	0	0.0600738		(-31.999094 8.676549) -> (-31.990320 8.669074)	4698.9	3185.5	2017.06	1829.99	2	9576	-3	0	0.0973432	0.0582581
									1796	4030.24	4175	443.385	2066.15	T	4	-1	0	0.089447		(-31.903219 8.676224) -> (-31.889894 8.665174)	3033.35	2803.35	5442.34	1623.52	2	9576	-3	0	0.0822641	0.171172
									1797	5049.95	4541.14	498.04	2680.54	T	3	-2	0	0.0991262		(-31.883720 8.671674) -> (-31.860319 8.645349)	3940.44	3455.51	5511.58	1791.67	2	9576	-3	0	0.107998	0.173454
									1798	3828.24	4062.94	464.324	2001.34	T	16	11	11	0.0864845		(-32.002670 8.671023) -> (-31.989670 8.659649)	5474.55	2869.62	2044.28	1608.7	6	9576	1	1	0.0848792	0.0591552
									1799	4840.08	4296.03	441.966	2161.17	T	0	-5	0	0.0926463		(-32.038094 8.670699) -> (-31.999744 8.653149)	5861.69	3323.17	2613.14	1895.74	3	9576	-2	0	0.102776	0.0779075
									1800	6126.91	4043.98	473.996	2115.44	T	11	6	6	0.0859834		(-31.907770 8.670374) -> (-31.889570 8.644049)	3589.48	2625.78	3842.84	1476.38	7	9576	2	2	0.0752575	0.118445
									1801	4295.41	3424.36	396.314	2541.53	T	1	-4	0	0.069603		(-32.087170 8.668749) -> (-32.069618 8.653474)	4555.15	3849.82	7765.51	1780.35	3	9576	-2	0	0.123557	0.247755
									1802	3882.72	3151.97	396.691	1972.05	T	0	-5	0	0.0624022		(-31.975044 8.668098) -> (-31.963669 8.655424)	2778.43	3146.92	8374.02	1691.77	5	9576	0	0	0.0958209	0.267815
									1803	4908.29	3978.03	437.904	2593.14	T	1	-4	0	0.0842398		(-31.989994 8.667774) -> (-31.974720 8.654123)	3698.85	3049.28	6371.16	1602.1	6	9576	1	1	0.0919683	0.20179
									1804	6270.55	3479.29	417.78	2438.97	T	6	1	1	0.0710552		(-32.047520 8.667449) -> (-32.037769 8.659974)	4216.38	2964.05	1898.97	1580.39	8	9576	3	3	0.0886051	0.0543651
									1805	4483.49	3704.91	441.835	1901.28	T	5	0	0	0.0770198		(-32.057919 8.666149) -> (-32.043945 8.654449)	4721.57	3782.14	3190.66	1791.88	10	9576	5	5	0.120886	0.0969454
									1806	3357.98	3583.28	418.71	1806.16	T	17	12	12	0.0738044		(-32.064095 8.664199) -> (-32.050446 8.652499)	3207.08	4269.49	6288.65	2117.68	3	9576	-2	0	0.140116	0.199071
									1807	6878.87	4470.04	491.265	2822.89	T	0	-5	0	0.0972465		(-31.971146 8.663548) -> (-31.954895 8.645999)	4928.29	2814.37	5662.45	1756.75	1	9576	-4	0	0.082699	0.178428
									1808	5632.85	4711.11	520.16	2456.48	T	0	-5	0	0.103619		(-32.001694 8.660624) -> (-31.988369 8.646648)	3264.58	3017.03	4397.81	1603.61	3	9576	-2	0	0.0906956	0.136739
									1809	4577.04	4021.27	413.434	1915.85	T	3	-2	0	0.0853828		(-32.045246 8.659649) -> (-32.033218 8.646974)	3579.97	4962.62	3753.29	1794.6	11	9576	6	6	0.167466	0.115493
									1810	3242.79	4017.36	452.922	1820.91	T	2	-3	0	0.0852795		(-32.038094 8.656724) -> (-32.023468 8.644699)	5266.23	3094	3826.61	1916.92	1	9576	-4	0	0.0937329	0.11791
									1811	4276.96	3622.99	420.089	2243.77	T	4	-1	0	0.074854		(-32.015018 8.656074) -> (-31.999744 8.643398)	3155.67	3050.84	6547.39	1585.21	8	9576	3	3	0.0920296	0.2076
									1812	6483.04	4200.06	505.351	3092.01	T	0	-5	0	0.0901093		(-31.986744 8.655748) -> (-31.971470 8.642749)	5859.21	2791.63	7254.68	1661.76	1	9576	-4	0	0.0818016	0.230916
									1813	4537.34	3579.52	403.515	2234.02	T	3	-2	0	0.0737048		(-32.056293 8.654449) -> (-32.038422 8.620974)	4843.56	3825.19	7855.64	2164.75	3	9576	-2	0	0.122585	0.250726
									1814	6589.79	4865.02	498.16	2751.45	T	3	-2	0	0.107688		(-31.997795 8.653799) -> (-31.983820 8.638524)	3809.82	3150.54	6570.85	1828.67	2	9576	-3	0	0.0959638	0.208373
									1815	4697.33	2622.17	331.525	1795.02	T	1	-4	0	0.0483966		(-31.973419 8.653799) -> (-31.962370 8.640799)	6102.92	3187.19	3894.72	1785.53	5	9576	0	0	0.0974101	0.120155
									1816	3535.51	3791.17	429.448	1930.31	T	0	-5	0	0.0793		(-32.025745 8.653149) -> (-32.014694 8.641124)	2974.74	2310.02	853.312	1299.56	3	9576	-2	0	0.0627978	0.019895
									1817	4268.7	3684.2	415.475	2535.54	T	3	-2	0	0.0764722		(-32.089771 8.652499) -> (-32.076771 8.636249)	2755.74	2061.62	1355.47	1144.43	2	9576	-3	0	0.0529963	0.0364486
									1818	5137.97	3546.66	427.903	2103.47	T	1	-4	0	0.0728363		(-32.076771 8.652499) -> (-32.050770 8.627474)	3688.64	3360.03	6277.43	1707.51	0	9576	-5	0	0.10423	0.198701
									1819	4575.78	3795.74	441.043	2068.84	T	6	1	1	0.0794209		(-31.900295 8.651849) -> (-31.882420 8.635599)	4165.85	3321.95	4137.31	1578.91	4	9576	-1	0	0.102728	0.128152
									1820	4339.73	3938.25	420.508	1952.23	T	6	1	1	0.0831883		(-31.884045 8.648924) -> (-31.856745 8.629099)	5236.31	3102.47	4396.15	1716.44	1	9576	-4	0	0.0940671	0.136684
									1821	4273.55	4259.04	485.848	2116.67	T	9	4	4	0.0916686		(-31.957819 8.648273) -> (-31.943520 8.633324)	3472.56	2371.87	4723.21	1550.77	3	9576	-2	0	0.0652386	0.147466
									1822	6029.43	4458.84	473.319	2339.19	T	1	-4	0	0.0969504		(-32.017944 8.647299) -> (-32.001045 8.635599)	5070.74	2625.91	1313.1	1378.84	5	9576	0	0	0.0752624	0.0350518
									1823	4182.98	3298.13	389.431	1652.49	T	1	-4	0	0.0662661		(-31.917521 8.646974) -> (-31.901270 8.632998)	3480.09	2021.5	544.13	1386.86	2	9576	-3	0	0.0514131	0.00970287
									1824	5273.01	4287.04	510.051	2495.04	T	1	-4	0	0.0924088		(-32.041344 8.645674) -> (-32.025745 8.631049)	5090.24	3449.42	7765.87	2093.56	6	9576	1	1	0.107757	0.247767
									1825	4004.58	4351.45	469.361	1880.63	T	4	-1	0	0.0941116		(-31.984470 8.645674) -> (-31.968870 8.632998)	4321.91	2842.98	4844.43	1655.83	8	9576	3	3	0.0838277	0.151462
									1826	4091.62	3149.4	354.553	1941.1	T	0	-5	0	0.0623342		(-31.968544 8.645674) -> (-31.952620 8.629424)	4114.19	2899.46	5381.99	1576.96	5	9576	0	0	0.0860565	0.169183
									1827	3489.33	3812.65	400.896	2017.55	T	7	2	2	0.0798678		(-32.032570 8.641774) -> (-32.015671 8.627149)	4422.29	3218.6	6519.52	1805.93	3	9576	-2	0	0.0986495	0.206681
									1828	3520.51	3307.67	376.838	1806.66	T	0	-5	0	0.0665183		(-32.015671 8.641449) -> (-31.989670 8.629099)	2609.39	2945.35	5695.63	1718.7	6	9576	1	1	0.0878673	0.179522
									1829	5134.57	4156.94	480.457	2298.48	T	0	-5	0	0.0889694		(-31.952944 8.640799) -> (-31.938320 8.627799)	5218.06	2216.8	765.534	1292.82	5	9576	0	0	0.0591196	0.0170015
									1830	6066.77	3861.43	469.275	2534.28	T	0	-5	0	0.0811573		(-31.927595 8.638848) -> (-31.915895 8.621949)	5039.31	1728.75	459.579	1180.01	5	9576	0	0	0.0398619	0.00691566
									1831	6005.81	3362.02	390.88	2285.45	T	14	9	9	0.0679551		(-31.901594 8.637874) -> (-31.887945 8.625849)	5348.69	2932.6	664.425	1795.19	1	9576	-4	0	0.0873642	0.0136684
									1832	4237.77	4058.88	464.967	1840.02	T	0	-5	0	0.0863772		(-32.065071 8.636899) -> (-32.051418 8.623249)	5733.42	3285.46	6089.99	1773.83	3	9576	-2	0	0.101288	0.192522
									1833	2557.16	4249.73	450.819	1873.51	T	0	-5	0	0.0914224		(-31.941570 8.636899) -> (-31.933119 8.624224)	6832.87	2258.44	544.395	1319.64	8	9576	3	3	0.0607628	0.00971163
									1834	6711.65	4714.18	509.307	2985.82	T	4	-1	0	0.103701		(-31.937994 8.636899) -> (-31.924345 8.617723)	4932.79	1951.95	492.647	1329.03	7	9576	2	2	0.0486688	0.00800574
									1835	5492.42	4293.27	448.244	2277.12	T	15	10	10	0.0925735		(-31.922720 8.636574) -> (-31.877220 8.580349)	6719.67	4021.1	732.348	2675.74	7	9576	2	2	0.130315	0.0159075
									1836	4202.05	4118.27	471.816	2123.92	T	1	-4	0	0.0879473		(-31.982195 8.635923) -> (-31.966595 8.626174)	5490.62	3024.23	4971.77	2111.81	7	9576	2	2	0.0909797	0.15566
									1837	8386.05	4135.04	472.675	3186.27	T	4	-1	0	0.0883906		(-31.920120 8.635923) -> (-31.909719 8.624874)	4993.21	2842.97	532.943	1593.66	1	9576	-4	0	0.0838276	0.00933411
									1838	3658.62	3151.38	371.203	2404.72	T	0	-5	0	0.0623865		(-31.887619 8.635599) -> (-31.875269 8.621624)	6209.37	3321.29	805.282	1726.84	6	9576	1	1	0.102701	0.0183117
									1839	3513.81	3567.46	408.74	1772.29	T	1	-4	0	0.073386		(-31.914919 8.632674) -> (-31.905819 8.622599)	5009.63	3485.55	688.119	2032.58	6	9576	1	1	0.109183	0.0144495
									1840	3615.69	3695.14	427.797	1874.87	T	4	-1	0	0.0767615		(-32.011120 8.631699) -> (-31.994869 8.617399)	7706.79	3217.04	2391.62	1717.79	0	9576	-5	0	0.0985878	0.0706052
									1841	5844.69	4082.86	448.953	2410.13	T	1	-4	0	0.087011		(-31.955219 8.631049) -> (-31.937670 8.611874)	5378.54	2026.35	601.375	1280.63	3	9576	-2	0	0.0516045	0.0115899
									1842	4281.94	3525.8	422.726	2308.57	T	0	-5	0	0.0722848		(-32.019245 8.630724) -> (-32.009171 8.618699)	7231.99	2181.02	1189.84	1446.22	0	9576	-5	0	0.0577079	0.0309885
									1843	7153.73	4265.92	470.457	2604.01	T	0	-5	0	0.0918506		(-32.047844 8.630399) -> (-32.031921 8.615124)	3641.21	3677.6	5545.4	1929.32	3	9576	-2	0	0.116761	0.17457
									1844	5505.21	4408.79	484.11	2311.2	T	5	0	0	0.0956275		(-31.995195 8.630399) -> (-31.984144 8.617074)	7091.77	3002.27	2762.46	1626.56	3	9576	-2	0	0.0901134	0.08283
									1845	4506.91	6011.71	564.658	2344.5	T	4	-1	0	0.138002		(-31.875919 8.630399) -> (-31.863569 8.619023)	2585.59	2858.48	2170.16	1425.19	7	9576	2	2	0.0844394	0.0633049
									1846	2981.07	3413.55	373.459	1809.25	T	3	-2	0	0.0693174		(-31.988695 8.629748) -> (-31.976995 8.606024)	6261.04	2544.44	2821.26	1491.64	1	9576	-4	0	0.0720477	0.0847683
									1847	4416.28	3106.45	380.461	1795.14	T	1	-4	0	0.0611988		(-31.967569 8.629748) -> (-31.953270 8.614473)	5038.21	3232.24	3956.57	1704.51	0	9576	-5	0	0.0991877	0.122194
									1848	4096.53	3775.23	413.209	2000.09	T	0	-5	0	0.0788787		(-31.891846 8.629424) -> (-31.880144 8.617399)	7418.12	3297.47	671.209	1991.36	13	9576	8	8	0.101761	0.013892
									1849	5731.51	4489.32	481.53	2383.21	T	3	-2	0	0.0977562		(-31.865194 8.629099) -> (-31.847321 8.598549)	4922.25	3939.76	6877.49	1812.19	8	9576	3	3	0.127106	0.218482
									1850	3925.83	4035.12	426.284	2385.1	T	4	-1	0	0.0857492		(-32.029320 8.628448) -> (-32.017296 8.614149)	4341.14	3046.31	2660.9	1736.62	4	9576	-1	0	0.0918511	0.079482
									1851	4181.34	4551.3	468.554	2072.16	T	6	1	1	0.0993946		(-31.977644 8.627474) -> (-31.967896 8.617723)	9252.72	2732.02	1191.55	1650.61	9	9576	4	4	0.0794495	0.0310451
									1852	6253.7	3943.55	432.818	2379.37	T	6	1	1	0.0833283		(-31.872669 8.622273) -> (-31.861296 8.608298)	4594.99	3155.05	3601.64	1578.18	5	9576	0	0	0.0961418	0.110494
									1853	3402.54	3568.34	390.446	1778.21	T	0	-5	0	0.0734093		(-32.034519 8.621624) -> (-32.016972 8.596599)	4148.97	3950.23	5567.13	1732.69	10	9576	5	5	0.127519	0.175286
									1854	4708.06	3524.52	397.159	2421.48	T	2	-3	0	0.0722508		(-32.010471 8.621624) -> (-31.999420 8.610249)	5272.84	2792.56	1458.76	1551.8	7	9576	2	2	0.0818384	0.0398537
									1855	5753.75	4673.52	489.346	3549.39	T	7	2	2	0.102626		(-31.929220 8.621624) -> (-31.916220 8.605049)	2359.98	1509.21	432.19	1044.99	4	9576	-1	0	0.031199	0.00601277
									1856	2581.89	3701.72	406.629	1562.36	T	6	1	1	0.0769354		(-31.884045 8.621299) -> (-31.872669 8.607649)	3649	3386.81	3106.68	1587.04	1	9576	-4	0	0.105287	0.0941774
									1857	4794.48	3768.85	484.705	4305.42	T	5	0	0	0.0787101		(-32.000393 8.619349) -> (-31.988045 8.605373)	5095.73	2915.05	5048.65	1673.59	15	9576	10	10	0.0866716	0.158194
									1858	4709.1	3776.59	423.09	2066.7	T	4	-1	0	0.0789146		(-31.977644 8.619349) -> (-31.968870 8.612199)	4254.99	3613.95	3177.85	1549.05	5	9576	0	0	0.114249	0.0965232
									1859	6782.45	3590.74	424.061	2510.53	T	2	-3	0	0.0740015		(-32.019245 8.618699) -> (-31.999420 8.597249)	2734.72	2735.68	2174.58	1512.87	12	9576	7	7	0.0795938	0.0634505
									1860	3631.08	3748.65	445.162	1817.94	T	13	8	8	0.0781759		(-31.973745 8.617399) -> (-31.958145 8.602448)	4802.9	2856.11	3061.74	1511.54	4	9576	-1	0	0.084346	0.0926958
									1861	5753.37	3053.29	389.724	1995.54	T	10	5	5	0.0597935		(-31.879496 8.615124) -> (-31.866169 8.603099)	3493.35	3929.39	5554.79	1772.88	11	9576	6	6	0.126696	0.174879
									1862	6585.59	3900.18	449.053	2533.49	T	1	-4	0	0.0821818		(-32.060196 8.613824) -> (-32.044270 8.599849)	3723.56	1966.9	753.733	1271.98	5	9576	0	0	0.0492586	0.0166124
									1863	3074.83	2848.08	336.892	1519.49	T	1	-4	0	0.0543687		(-31.987720 8.613499) -> (-31.971470 8.597898)	4754.84	3173.27	3572.55	1508.19	2	9576	-3	0	0.0968607	0.109535
									1864	7004.23	3390.4	414.206	2340.54	T	4	-1	0	0.0687052		(-31.964970 8.610899) -> (-31.950670 8.595299)	6353.32	2299.67	1239.95	1446.82	1	9576	-4	0	0.0623895	0.0326404
									1865	2563.36	2905.68	347.847	1618.18	T	4	-1	0	0.0558912		(-32.061169 8.604074) -> (-32.044270 8.583923)	4098.97	3861.5	7460.58	1864.35	0	9576	-5	0	0.124018	0.237703
									1866	5601.89	3971.12	427.516	2446.23	T	0	-5	0	0.0840571		(-31.878195 8.604074) -> (-31.863245 8.588473)	4364.39	3206.83	4736.94	1752.78	15	9576	10	10	0.0981849	0.147919
									1867	3266.84	4111.99	451.082	1785.68	T	3	-2	0	0.0877811		(-32.005268 8.603424) -> (-31.989670 8.585874)	3462.09	3584.96	6246.06	1800.84	6	9576	1	1	0.113106	0.197667
									1868	5299.09	3877.01	457.417	2094.14	T	2	-3	0	0.0815693		(-32.047195 8.601799) -> (-32.031921 8.586199)	4671.24	3498.06	4025.16	1625.34	1	9576	-4	0	0.109676	0.124455
									1869	4160.1	3701.33	399.476	1829.11	T	2	-3	0	0.0769252		(-32.029644 8.601474) -> (-32.013393 8.585224)	4447.47	3481	4297.59	1771.66	4	9576	-1	0	0.109003	0.133436
									1870	7855.43	4258.01	475.451	2589.31	T	4	-1	0	0.0916413		(-31.862919 8.599198) -> (-31.846020 8.579699)	3732.56	2334.12	2948.15	1303.4	8	9576	3	3	0.0637489	0.0889514
									1871	7483.57	3822.82	447.273	2512.43	T	5	0	0	0.0801368		(-32.017620 8.598549) -> (-32.004295 8.582949)	2835.01	4026.58	8199.86	1636.02	7	9576	2	2	0.130531	0.262074
									1872	4514.54	4016.68	452.398	1929.71	T	3	-2	0	0.0852615		(-31.869095 8.598549) -> (-31.858046 8.583923)	4372.53	2667.98	2616.91	1371.1	7	9576	2	2	0.0769225	0.0780321
									1873	3836.11	3247.7	354.912	1586.11	T	4	-1	0	0.064933		(-31.885345 8.595949) -> (-31.872345 8.580674)	2962.08	1807.05	683.224	1098.55	10	9576	5	5	0.0429512	0.0142881
									1874	3977.42	3112.67	375	1789.81	T	4	-1	0	0.0613632		(-31.994869 8.594648) -> (-31.979269 8.578399)	3392.91	3532.22	4564.44	1722.67	8	9576	3	3	0.111025	0.142232
									1875	5138.02	3851.67	416.293	2415.33	T	0	-5	0	0.0808995		(-32.067345 8.593999) -> (-32.054020 8.580024)	2326.42	4338.72	9204.5	1896.5	4	9576	-1	0	0.142848	0.295191
									1876	3025.59	3947.82	416.565	1851.77	T	6	1	1	0.0834413		(-31.968220 8.590424) -> (-31.953920 8.576774)	2272.43	3523.26	9505.12	1676.2	1	9576	-4	0	0.110671	0.305101
									1877	4484.02	4288.25	2621.47	2042.04	T	3	-2	0	0.0924408		(-32.037121 8.590098) -> (-32.020870 8.574499)	4943.34	4102.53	6109.48	1890.91	3	9576	-2	0	0.133528	0.193164
									1878	4458.33	3856.98	423.619	1911.85	T	2	-3	0	0.0810397		(-31.931496 8.588473) -> (-31.917521 8.574499)	1775.03	1538.1	615.821	965.527	3	9576	-2	0	0.0323387	0.0120662
									1879	7345.05	4322.62	462.556	2995.97	T	3	-2	0	0.0933493		(-31.988045 8.587824) -> (-31.973095 8.575149)	2870.03	4120.67	7038.15	1772.73	3	9576	-2	0	0.134244	0.223778
									1880	4306.19	3484.94	410.079	2027.61	T	0	-5	0	0.0712045		(-32.052719 8.587499) -> (-32.038746 8.575474)	4040.98	3930.55	6080.7	1739.39	7	9576	2	2	0.126742	0.192216
									1881	4325.66	3804.17	439.952	1799.02	T	0	-5	0	0.0796437		(-32.040371 8.585874) -> (-32.034195 8.575149)	4300	2935.87	1768.71	1517.57	2	9576	-3	0	0.0874932	0.0500711
									1882	3771.55	3999.25	409.119	1710.44	T	3	-2	0	0.0848008		(-32.004295 8.585874) -> (-31.989019 8.569949)	3291.97	3140.44	8212.92	1706.54	2	9576	-3	0	0.0955653	0.262504
									1883	6742.59	4464.29	460.979	3340.84	T	2	-3	0	0.0970946		(-32.032246 8.584574) -> (-32.012096 8.553373)	4450.71	4460.75	4577.42	1852.61	4	9576	-1	0	0.147663	0.14266
									1884	2709.68	3324.38	356.614	1631.41	T	4	-1	0	0.0669601		(-31.927269 8.583274) -> (-31.908421 8.559224)	3893.46	2992.58	4762.78	1619.88	4	9576	-1	0	0.089731	0.14877
									1885	4937.09	4852.34	1389.97	2092.07	T	5	0	0	0.107353		(-31.995195 8.580349) -> (-31.963345 8.561173)	4216.56	3499.4	5798.93	1652.57	2	9576	-3	0	0.109729	0.182927
									1886	3645.95	3542.08	370.281	1651.68	T	0	-5	0	0.0727151		(-31.909395 8.580024) -> (-31.893469 8.567348)	4146.19	2337.06	959.596	1579.02	4	9576	-1	0	0.0638647	0.0233987
									1887	7031.59	4027.34	445.253	2716.05	T	3	-2	0	0.0855435		(-32.072868 8.577424) -> (-32.059544 8.563124)	2227.92	3651.86	8346.3	1648.64	4	9576	-1	0	0.115745	0.266901
									1888	3694.35	3377.31	369.662	1865.17	T	7	2	2	0.0683592		(-32.053696 8.575799) -> (-32.038422 8.561824)	4744.92	3661.51	6052.08	1712.82	4	9576	-1	0	0.116126	0.191272
									1889	3515.74	4411.51	437.829	2015.23	T	1	-4	0	0.0956993		(-32.038746 8.575149) -> (-32.027370 8.564424)	3128.32	3113.35	3294.15	1449.13	0	9576	-5	0	0.0944963	0.100357
									1890	5742.04	4262.07	452.936	2232.77	T	11	6	6	0.0917487		(-32.062145 8.574823) -> (-32.048820 8.560849)	3005.89	3710.82	6429.84	1649.04	4	9576	-1	0	0.118072	0.203725
									1891	4866.62	4554.32	449.615	2434.8	T	0	-5	0	0.0994747		(-31.943844 8.572549) -> (-31.927269 8.557599)	4623.84	2008.01	1055.24	1353.43	3	9576	-2	0	0.050881	0.0265516
									1892	3854.96	2938.95	361.57	1812.88	T	0	-5	0	0.0567709		(-32.012745 8.568324) -> (-31.991295 8.544924)	4139.51	3856.96	6289.03	1800.89	6	9576	1	1	0.123838	0.199083
									1893	2733.9	3230.3	378.534	1510.37	T	2	-3	0	0.0644729		(-31.918819 8.567023) -> (-31.902895 8.552073)	3011	4308.05	9821.19	1892.55	6	9576	1	1	0.141638	0.315521
									1894	5126.55	3178.44	380.295	2265.67	T	3	-2	0	0.0631019		(-31.898020 8.567023) -> (-31.882095 8.550124)	3934.59	3499.92	6576.24	1941.94	5	9576	0	0	0.10975	0.208551
									1895	2930.6	3001.62	347.717	1948.94	T	3	-2	0	0.0584276		(-31.985769 8.565074) -> (-31.972445 8.554674)	2264.68	3355.05	5978.02	1526.42	3	9576	-2	0	0.104034	0.188831
									1896	4992.3	3768.89	426.74	2160.11	T	5	0	0	0.0787109		(-32.054996 8.562799) -> (-32.044270 8.552073)	2643.34	3420.06	6170.3	1686.28	16	9576	11	11	0.106599	0.195169
									1897	3341	3227	359.59	1623.14	T	1	-4	0	0.0643856		(-31.883070 8.562473) -> (-31.869745 8.547849)	2004.11	1629.35	923.693	1095.64	0	9576	-5	0	0.0359395	0.0222152
									1898	6891.77	4610.38	482.441	2666.38	T	6	1	1	0.100957		(-32.020870 8.561824) -> (-32.008194 8.544599)	5104.23	3466.48	2226.47	1756.51	5	9576	0	0	0.10843	0.0651612
									1899	5201.07	4619.12	2494.95	2134.41	T	2	-3	0	0.101188		(-32.064743 8.561499) -> (-32.046871 8.534199)	3058.71	3904.26	5144.88	1935.63	2	9576	-3	0	0.125705	0.161366
									1900	5462.57	4218.26	456.688	2531.61	T	0	-5	0	0.0905906		(-31.910046 8.561499) -> (-31.896395 8.546224)	5198.79	3355.67	6077.21	1820.5	5	9576	0	0	0.104058	0.192101
									1901	3455.83	2764.38	528.605	1511.31	T	0	-5	0	0.052156		(-31.940920 8.560849) -> (-31.926620 8.546224)	4290.08	2290.95	2474.96	1277.25	4	9576	-1	0	0.0620454	0.0733525
									1902	6495.11	4146.71	423.005	2025.9	T	4	-1	0	0.0886991		(-32.038746 8.560524) -> (-32.026394 8.549474)	2247.27	5606.01	10205.1	2065.34	6	9576	1	1	0.192854	0.328176
									1903	6568.56	3890.98	422.888	2523.45	T	1	-4	0	0.0819386		(-31.930195 8.560199) -> (-31.916870 8.545249)	4279.92	3074.37	7909	1847.41	1	9576	-4	0	0.0929583	0.252485
									1904	5275.74	4354.49	464.06	2246.43	T	6	1	1	0.0941918		(-32.073196 8.557599) -> (-32.062145 8.544599)	3771.46	5080.38	10326.9	2353.4	3	9576	-2	0	0.172113	0.332193
									1905	3868.79	3794.97	399.805	2720.73	T	4	-1	0	0.0794004		(-32.033871 8.557599) -> (-32.018921 8.539723)	3381.47	4087.68	9447.13	1889.35	4	9576	-1	0	0.132942	0.30319
									1906	3023.82	3805.26	395.507	1703.83	T	1	-4	0	0.0796725		(-32.080994 8.554674) -> (-32.065720 8.537774)	6684.77	4541.95	6242.42	1996.52	0	9576	-5	0	0.150867	0.197547
									1907	4922.02	3458.58	391.342	2274.43	T	7	2	2	0.0705078		(-32.047844 8.553699) -> (-32.034195 8.538098)	2787.58	5036.97	10359.7	2007.99	1	9576	-4	0	0.1704	0.333273
									1908	6393.68	4692	753.02	3077.29	T	1	-4	0	0.103114		(-31.904520 8.552399) -> (-31.891195 8.540374)	3571.11	3213.41	3367.68	1622.68	6	9576	1	1	0.0984446	0.102781
									1909	7232.76	3931.66	439.795	2905.63	T	7	2	2	0.083014		(-31.920771 8.552073) -> (-31.904194 8.531923)	6372.81	3311.38	5990.08	1798.26	2	9576	-3	0	0.10231	0.189228
									1910	5539.81	4825.55	845.984	2468.21	T	7	2	2	0.106645		(-31.708220 8.782498) -> (-31.692295 8.769174)	4002.08	4576.6	9969.47	1982.59	1	9576	-4	0	0.152234	0.320409
									1911	3822.32	3575.42	386.007	1870.48	T	1	-4	0	0.0735966		(-31.746571 8.782174) -> (-31.731945 8.769824)	1831.77	1314.8	1172.55	939.002	6	9576	1	1	0.0235276	0.0304188
									1912	3786.19	3449.51	407.696	2147.01	T	3	-2	0	0.0702681		(-31.791744 8.778274) -> (-31.779720 8.763649)	4097.54	2901.5	2061.9	1470.8	0	9576	-5	0	0.086137	0.0597361
									1913	7553.06	4621.05	472.538	3045.51	T	5	0	0	0.101239		(-31.791094 8.778274) -> (-31.754370 8.752274)	7016.72	2638.42	578.805	1484.46	2	9576	-3	0	0.075756	0.0108459
									1914	5481.23	3969.3	423.784	2566.92	T	3	-2	0	0.0840091		(-31.824245 8.776323) -> (-31.796946 8.755849)	8090.28	3570.22	624.778	2050.72	6	9576	1	1	0.112524	0.0123614
									1915	4241.36	4710.24	1118.13	1943.76	T	3	-2	0	0.103596		(-31.716345 8.773724) -> (-31.693270 8.751948)	7650.57	5291.49	6458.99	2222.06	6	9576	1	1	0.180443	0.204686
									1916	5464.5	4444.72	1213.85	4159.9	T	5	0	0	0.0965773		(-31.724794 8.767874) -> (-31.709520 8.751624)	7884.31	3152.17	5377.09	1757.09	5	9576	0	0	0.0960281	0.169021
									1917	9064.52	4148.43	454.294	3386.28	T	6	1	1	0.0887446		(-31.800844 8.766899) -> (-31.791420 8.759424)	4132.37	3110.09	2320.6	1471.91	3	9576	-2	0	0.0943678	0.0682643
									1918	5629.68	4008.69	439.651	2107.98	T	1	-4	0	0.0850502		(-31.766069 8.765924) -> (-31.753069 8.753899)	4883.31	1856.25	1166.48	1152.05	2	9576	-3	0	0.0448928	0.0302186
									1919	4994.9	3879.62	394.188	1877.53	T	3	-2	0	0.0816382		(-31.855444 8.765598) -> (-31.843744 8.749999)	4447.41	3193.27	539.534	1790.17	10	9576	5	5	0.0976497	0.00955138
									1920	7577.41	4335.84	459.269	2793.33	T	1	-4	0	0.0936988		(-31.780045 8.763974) -> (-31.771595 8.753249)	4368.2	3103.6	396.377	1327.11	2	9576	-3	0	0.0941118	0.00483221
									1921	5977.63	4351.92	447.11	2622.14	T	0	-5	0	0.0941239		(-31.733570 8.763324) -> (-31.717970 8.743174)	10020.5	3215.24	794.491	1754.86	3	9576	-2	0	0.0985167	0.017956
									1922	3900.29	4227.73	471.434	1919.08	T	8	3	3	0.0908408		(-31.696196 8.762349) -> (-31.677019 8.743174)	4485.44	2951.41	1519.25	1675.21	2	9576	-3	0	0.0881065	0.0418476
									1923	6725.22	3947.55	425.712	2694.12	T	1	-4	0	0.0834341		(-31.800196 8.759748) -> (-31.784920 8.747074)	7796.52	3703.89	514.471	1890.44	0	9576	-5	0	0.117798	0.00872516
									1924	10070.6	4230.95	450.123	2893.88	T	3	-2	0	0.090926		(-31.814169 8.759424) -> (-31.800520 8.743174)	6306.61	2910.47	4153.39	1602.32	6	9576	1	1	0.0864911	0.128682
									1925	4772.53	3919.51	417.369	2559.72	T	6	1	1	0.0826929		(-31.710169 8.758774) -> (-31.695545 8.746099)	3711.38	3748.63	1892.55	1964.51	4	9576	-1	0	0.119564	0.0541533
									1926	5087.19	4490.47	584.354	2975.58	T	1	-4	0	0.0977867		(-31.780369 8.757799) -> (-31.764120 8.734074)	5517.76	3165.88	1590.2	1733.74	0	9576	-5	0	0.0965691	0.0441867
									1927	4538.78	3205.83	409.172	2056.35	T	0	-5	0	0.063826		(-31.766396 8.756824) -> (-31.755995 8.743499)	6666.79	2542.68	553.214	1432.04	4	9576	-1	0	0.0719785	0.0100023
									1928	4613.64	4123.27	464.286	2237.84	T	1	-4	0	0.0880795		(-31.822945 8.756498) -> (-31.812220 8.746099)	5381.59	3306.74	887.209	1625.82	5	9576	0	0	0.102127	0.0210125
									1929	2280.66	2065.85	280.732	1274.98	T	5	0	0	0.0336898		(-31.752094 8.754873) -> (-31.734869 8.739598)	4218.29	835.436	264.695	773.205	4	9576	-1	0	0.00461263	0.000491328
									1930	4061.46	3851.2	442.751	2139.93	T	2	-3	0	0.0808871		(-31.723495 8.753249) -> (-31.714069 8.744799)	7743.32	3555.28	709.744	1503.5	2	9576	-3	0	0.111934	0.0151623
									1931	6299.06	4613.59	1570.5	3439.41	T	1	-4	0	0.101041		(-31.804745 8.751948) -> (-31.795321 8.738298)	7076.67	3556.68	919.35	1913.32	5	9576	0	0	0.11199	0.022072
									1932	4005.54	3240.57	395.355	1511.31	T	0	-5	0	0.0647444		(-31.717970 8.751948) -> (-31.703995 8.728549)	7601.64	3750.37	3070.37	1830.54	0	9576	-5	0	0.119632	0.0929802
									1933	5149.52	4924.36	495.359	2060.74	T	4	-1	0	0.109257		(-31.799545 8.747398) -> (-31.784920 8.733424)	5515.56	3916.67	1678.77	1761.9	4	9576	-1	0	0.126194	0.0471063
									1934	4906.88	3786.17	384.665	2041.62	T	4	-1	0	0.0791679		(-31.726419 8.745124) -> (-31.716995 8.735373)	11204.4	5128.8	915	2102.84	5	9576	0	0	0.174024	0.0219286
									1935	4922.96	4448.11	630.024	2992.1	T	4	-1	0	0.0966669		(-31.850895 8.743174) -> (-31.839846 8.734399)	2866.3	6145.01	800.415	2241.34	3	9576	-2	0	0.214122	0.0181513
									1936	6638.63	4948.63	489.853	2716.35	T	2	-3	0	0.109898		(-31.849594 8.743174) -> (-31.816771 8.714899)	4257.56	3271.25	827.684	1661.56	7	9576	2	2	0.100727	0.0190502
									1937	7665.56	4169.75	434.625	2515.98	T	6	1	1	0.0893081		(-31.817419 8.743174) -> (-31.802469 8.727899)	5227.53	3218.94	2539.37	1546.61	3	9576	-2	0	0.0986628	0.0754757
									1938	4718.71	4007.28	425.139	2399.59	T	1	-4	0	0.0850132		(-31.737144 8.743174) -> (-31.718294 8.726599)	9918.59	4024.28	1525.7	1830.21	3	9576	-2	0	0.13044	0.0420602
									1939	6670.01	3630.85	418.43	2256.77	T	14	9	9	0.075062		(-31.684820 8.741223) -> (-31.670519 8.728224)	2236.6	2771.1	3925.86	1513.15	0	9576	-5	0	0.0809916	0.121182
									1940	4477.11	4122.61	442.652	2122.73	T	4	-1	0	0.088062		(-31.854795 8.740249) -> (-31.846344 8.730824)	4124.36	10397.6	1299.01	3053.5	1	9576	-4	0	0.381923	0.0345873
									1941	4808.66	4622.74	460.295	2539.77	T	0	-5	0	0.101283		(-31.700094 8.736024) -> (-31.685144 8.721074)	2956.13	3293.22	5103.76	1794.65	1	9576	-4	0	0.101594	0.160011
									1942	3933.13	4006.4	566.229	4263.11	T	6	1	1	0.0849898		(-31.738770 8.735699) -> (-31.724144 8.720098)	4147.04	3341.03	3409.56	1591.81	2	9576	-3	0	0.10348	0.104162
									1943	4308.17	4514.5	2036.3	2019.81	T	3	-2	0	0.098422		(-31.810919 8.735048) -> (-31.789471 8.712949)	5606.94	3628.07	3791.53	1857.85	0	9576	-5	0	0.114807	0.116753
									1944	3794.8	4387.49	454.38	2020.91	T	8	3	3	0.0950642		(-31.750145 8.735048) -> (-31.734869 8.716848)	6501.78	2304.17	1509.06	1260.69	7	9576	2	2	0.0625669	0.0415119
									1945	4703.09	3777.73	438.309	2594.51	T	0	-5	0	0.0789446		(-31.722519 8.732774) -> (-31.708220 8.716524)	13638	6389.36	1986.79	3148.18	7	9576	2	2	0.223764	0.0572601
									1946	6081.43	4704.7	490.237	2347.09	T	7	2	2	0.10345		(-31.855120 8.731474) -> (-31.842119 8.721724)	7189.45	2969.55	871.747	1567.03	3	9576	-2	0	0.0888223	0.0205028
									1947	5112.27	4076.8	418.184	2160.98	T	0	-5	0	0.086851		(-31.709845 8.730174) -> (-31.696844 8.714574)	5884.65	3300.79	3323.93	1974.44	1	9576	-4	0	0.101892	0.101339
									1948	3902.23	3464.92	435.642	1897.92	T	2	-3	0	0.0706753		(-31.819044 8.728224) -> (-31.809620 8.718149)	4043.22	2272.29	640.643	1215.33	1	9576	-4	0	0.0613091	0.0128844
									1949	3602.19	3669.32	1407.13	1633.31	T	3	-2	0	0.0760789		(-31.648745 8.728224) -> (-31.634445 8.709373)	4553.89	1947.08	498.71	1419.55	6	9576	1	1	0.0484767	0.00820562
									1950	4751.78	5089.39	480.518	2399.1	T	3	-2	0	0.113619		(-31.852194 8.726274) -> (-31.838545 8.715549)	3751.01	2510.15	488.601	1307.59	5	9576	0	0	0.0706949	0.00787239
									1951	5132.67	4258.92	460.338	2572.39	T	5	0	0	0.0916653		(-31.755671 8.726274) -> (-31.744946 8.711324)	7154.83	2581.64	2253.66	1660.81	7	9576	2	2	0.0735158	0.0660574
									1952	4213.46	4460.67	466.081	2006.57	T	9	4	4	0.0969988		(-31.730644 8.726274) -> (-31.707245 8.695398)	7792.42	4746.26	6403.24	2219.09	2	9576	-3	0	0.158929	0.202848
									1953	3898.02	3459.36	416.115	1743.61	T	3	-2	0	0.0705284		(-31.764120 8.725948) -> (-31.754694 8.712298)	2094.18	1586.92	1044.6	972.11	7	9576	2	2	0.0342653	0.0262009
									1954	4431.93	3907.29	382.833	1892.64	T	6	1	1	0.0823699		(-31.635096 8.725624) -> (-31.614944 8.711649)	3037.45	1397.94	457.085	1105.5	4	9576	-1	0	0.0268083	0.00683346
									1955	3891.99	4271.58	438.342	1857.98	T	3	-2	0	0.092		(-31.818396 8.719124) -> (-31.804094 8.702549)	3542.8	2376.05	1023.94	1265.98	4	9576	-1	0	0.0654035	0.02552
									1956	3330.31	3661.15	423.694	1699.19	T	3	-2	0	0.0758627		(-31.742344 8.717499) -> (-31.729670 8.700599)	3723.21	4477.73	4505.51	1854.58	0	9576	-5	0	0.148333	0.14029
									1957	3671.22	4512.27	466.319	1981.67	T	6	1	1	0.0983631		(-31.760220 8.717174) -> (-31.739096 8.700274)	7717.36	5506.32	9121.05	2542.3	6	9576	1	1	0.18892	0.29244
									1958	4095.66	3769.49	386.178	1721.06	T	2	-3	0	0.0787268		(-31.711470 8.714249) -> (-31.698469 8.702549)	2601.58	3805.86	5981.46	1896.8	5	9576	0	0	0.121822	0.188944
									1959	4493.77	4015.12	406.041	1932.97	T	4	-1	0	0.0852204		(-31.651020 8.710349) -> (-31.628920 8.685649)	5932.31	3695	6654.35	2269.19	5	9576	0	0	0.117448	0.211126
									1960	4473.78	4340.26	601.357	2180.88	T	1	-4	0	0.0938156		(-31.737144 8.709373) -> (-31.724470 8.695724)	6909.41	3168.03	1415.48	1811.63	10	9576	5	5	0.0966541	0.0384268
									1961	4069.95	3036.36	360.373	1677.18	T	2	-3	0	0.059346		(-31.770294 8.708724) -> (-31.755020 8.692473)	3665.1	1882.5	1143.06	1176.6	4	9576	-1	0	0.0459283	0.0294466
									1962	2733.16	3502.96	582.594	1849.14	T	3	-2	0	0.071681		(-31.664345 8.708724) -> (-31.650045 8.692799)	6351.31	3284.38	3763.83	1930.06	4	9576	-1	0	0.101245	0.11584
									1963	3601.03	4337.39	432.01	1749.11	T	3	-2	0	0.0937397		(-31.720245 8.707748) -> (-31.694895 8.690524)	5256.65	3089.79	2057.19	1702.32	6	9576	1	1	0.0935667	0.0595809
									1964	3254.97	3774.79	651.115	1808.84	T	13	8	8	0.0788669		(-31.697495 8.703849) -> (-31.690344 8.693124)	5031.5	3115.47	684.444	1597.72	3	9576	-2	0	0.0945801	0.0143283
									1965	5471.01	3662.72	430.1	2201.96	T	5	0	0	0.0759043		(-31.677019 8.703849) -> (-31.662395 8.689223)	5231.47	2856.26	3441.28	1684.54	4	9576	-1	0	0.0843517	0.105207
									1966	4787.05	4069.62	960.661	2365.47	T	3	-2	0	0.0866612		(-31.755020 8.702874) -> (-31.739744 8.691824)	6435.12	4011.47	6314.23	2102.45	4	9576	-1	0	0.129935	0.199914
									1967	3523.71	4535.33	601.654	1838.98	T	6	1	1	0.0989725		(-31.823595 8.702224) -> (-31.808969 8.687274)	4979.31	3547.38	602.467	2120.78	2	9576	-3	0	0.111622	0.011626
									1968	5066.96	4441.37	457.883	2100.54	T	6	1	1	0.0964885		(-31.697495 8.701899) -> (-31.676695 8.683699)	8200.57	2531.93	1658.78	1611.07	8	9576	3	3	0.0715542	0.0464472
									1969	4370.81	3443.76	371.303	1591.2	T	3	-2	0	0.0701158		(-31.740070 8.700924) -> (-31.726095 8.685974)	6206.38	2626.84	2008.89	1567.57	4	9576	-1	0	0.0752991	0.0579885
									1970	6479.34	3573.6	418.424	2231.44	T	2	-3	0	0.0735485		(-31.667271 8.697023) -> (-31.651020 8.683699)	6037.95	5276.97	8487.71	2518.97	7	9576	2	2	0.17987	0.271562
									1971	5936.05	4342.12	688.493	2405.52	T	16	11	11	0.0938649		(-31.774845 8.696699) -> (-31.759895 8.676549)	6304.34	3372.91	3609.76	2166.74	4	9576	-1	0	0.104738	0.110761
									1972	6823.19	4564.86	463.012	3631.31	T	6	1	1	0.0997532		(-31.787519 8.695398) -> (-31.773220 8.680449)	3569.46	3108.77	1436.48	1964.29	8	9576	3	3	0.0943156	0.0391192
									1973	5173.96	4415.98	1304.77	2587.82	T	0	-5	0	0.0958174		(-31.735519 8.695398) -> (-31.719269 8.683699)	7308.31	2589.08	999.712	1537.09	2	9576	-3	0	0.0738091	0.0247211
									1974	4102.07	4112.3	436.624	1772.41	T	9	4	4	0.0877895		(-31.761845 8.694424) -> (-31.746244 8.680774)	5593.17	3238.07	2290.89	1758.91	8	9576	3	3	0.0994176	0.0672846
									1975	3286.67	6276.99	524.25	2247.42	T	3	-2	0	0.145015		(-31.746244 8.692799) -> (-31.735519 8.681099)	3430	2576.15	853.779	1357.08	0	9576	-5	0	0.0732991	0.0199105
									1976	4696.59	3911.42	534.573	2243.29	T	7	2	2	0.0824788		(-31.725121 8.691499) -> (-31.714720 8.677849)	7100.52	3107.13	1179.59	1618.79	4	9576	-1	0	0.0942508	0.0306508
									1977	4855.59	4291.25	472.122	2225.91	T	10	5	5	0.09252		(-31.721544 8.691499) -> (-31.692945 8.673948)	6952.13	2702.3	1606.06	1591.66	5	9576	0	0	0.0782767	0.0447093
									1978	3825.21	4062.48	401.405	1905.67	T	6	1	1	0.0864725		(-31.646145 8.690848) -> (-31.633144 8.677524)	6794.08	3859.71	5928.06	2318.59	6	9576	1	1	0.123947	0.187184
									1979	6356.9	13705.5	927.71	3280.09	T	3	-2	0	0.341393		(-31.677345 8.689223) -> (-31.662720 8.677198)	2636.47	4124.99	8119.32	2094.1	5	9576	0	0	0.134414	0.259419
									1980	8639.25	19040	1245.44	4656.68	T	6	1	1	0.482416		(-31.637369 8.687923) -> (-31.624695 8.673948)	6321.83	3110.57	3290.04	2119.19	12	9576	7	7	0.0943867	0.100222
									1981	5077.8	5208.08	487.712	2176.55	T	0	-5	0	0.116757		(-31.653620 8.686624) -> (-31.638344 8.672324)	5658.07	3416.14	5294.41	2362.82	5	9576	0	0	0.106444	0.166296
									1982	4724.01	4035.35	456.847	2247	T	3	-2	0	0.0857551		(-31.751770 8.685324) -> (-31.737471 8.672324)	3929.24	3070.19	2205.5	1550.39	7	9576	2	2	0.0927935	0.0644699
									1983	5363.68	4051.5	437.021	2574.73	T	2	-3	0	0.086182		(-31.694571 8.685324) -> (-31.680269 8.670374)	5589.76	3229.38	8140.03	1745.38	3	9576	-2	0	0.0990748	0.260101
									1984	5365.77	3906.54	417.457	2845.45	T	7	2	2	0.0823499		(-31.662395 8.684673) -> (-31.644520 8.668424)	5183.98	3054.3	5487.94	1905.47	8	9576	3	3	0.0921661	0.172675
									1985	5669.62	4708.25	461.265	2074.29	T	7	2	2	0.103544		(-31.737471 8.683699) -> (-31.721220 8.669398)	5256.91	3587.03	7921.24	2197.52	8	9576	3	3	0.113187	0.252889
									1986	5892.2	4163.35	438.688	2212.52	T	4	-1	0	0.0891388		(-31.767044 8.682399) -> (-31.755020 8.670049)	2358.88	3126.67	4054.02	1524.43	4	9576	-1	0	0.0950218	0.125406
									1987	4870.6	3590.42	374.251	2100.09	T	6	1	1	0.0739929		(-31.803770 8.681748) -> (-31.791420 8.665824)	4943.75	2286.96	762.474	1372.75	10	9576	5	5	0.0618879	0.0169006
									1988	5288.27	4003.72	1368.45	2312.76	T	7	2	2	0.084919		(-31.786869 8.680774) -> (-31.775496 8.670699)	3635.11	3372.75	1433.28	1527.06	3	9576	-2	0	0.104732	0.0390138
									1989	4492.88	4274.17	450.23	2198.25	T	9	4	4	0.0920686		(-31.781345 8.680449) -> (-31.766720 8.664848)	4585.75	3386.62	5714.62	1877.16	6	9576	1	1	0.105279	0.180148
									1990	5059.6	5065.88	481.723	1963.58	T	9	4	4	0.112998		(-31.791094 8.679149) -> (-31.781670 8.665824)	3972.09	3368.17	1455.14	1472.95	3	9576	-2	0	0.104551	0.0397344
									1991	4063.34	3562.2	389.691	1890.63	T	1	-4	0	0.0732469		(-31.704969 8.677849) -> (-31.693270 8.667449)	2161.97	2359.15	1531.91	1317.48	1	9576	-4	0	0.0647364	0.042265
									1992	5410.75	3636.26	379.658	1927.57	T	3	-2	0	0.075205		(-31.718620 8.675249) -> (-31.702045 8.659324)	3881.75	4162.89	5987.97	2035.18	5	9576	0	0	0.13591	0.189159
									1993	6920.39	3946.28	434.847	2593.09	T	2	-3	0	0.0834005		(-31.824245 8.674924) -> (-31.812220 8.660298)	2552.58	1605.36	389.691	1215.42	0	9576	-5	0	0.034993	0.00461181
									1994	6706.68	4519.42	525.303	2323.36	T	1	-4	0	0.0985519		(-31.752094 8.674273) -> (-31.739744 8.661923)	5883.48	3036.02	1534.21	1665.12	3	9576	-2	0	0.0914449	0.042341
									1995	5124.09	9238.47	717.97	2682.89	T	6	1	1	0.223304		(-31.817095 8.673948) -> (-31.804745 8.657049)	5676.22	3706.99	686.803	2149.4	8	9576	3	3	0.117921	0.0144061
									1996	4961.95	9112.07	693.058	2743.05	T	0	-5	0	0.219963		(-31.641920 8.673948) -> (-31.622419 8.656074)	5663.94	2970.33	3236.84	1880.78	7	9576	2	2	0.0888529	0.098468
									1997	5341.2	4149.46	423.655	3265.8	T	4	-1	0	0.0887717		(-31.745920 8.672974) -> (-31.731295 8.658998)	4895.68	4638.74	6325.35	2624.03	1	9576	-4	0	0.154686	0.20028
									1998	7111.66	3680.97	406.904	3014.4	T	9	4	4	0.0763867		(-31.850245 8.671023) -> (-31.835945 8.658349)	4096.7	3306.09	613.812	1826.65	9	9576	4	4	0.102102	0.0119999
[truncated: 63,500 more rows]

## Sheet: Fig2
Hospitalized Cohort	SARS-CoV-2+ His-5 (µg/ml)	Candida Culture	SARS-CoV-2- His-5 (µg/ml)	Candida Culture	Waterfall		Outpatient Cohort His-5 (µg/ml)	Day 1	Day 8	Day 15	Day 21	Day 28	Day 41	Day 180	Day 182	Day 187	Day 365		Outpatient Cohort His-5 (µg/ml)	SARS-CoV-2+ His-5 (µg/ml)
Matched Subject Pair 01	5.2	NS	19.1	ND	13.9		Subject 01	3.3											Subject 01	14.25
Matched Subject Pair 02	5.05	NS	29.1	ND	24.05		Subject 05							2.3			1.45		Subject 02	10.9667
Matched Subject Pair 03	12.5	NS	14.1	ND	1.6		Subject 07								8.8		7.3		Subject 03	9.96667
Matched Subject Pair 04	3.11	NS	13.1	ND	9.99		Subject 08							5.1			11.3		Subject 04	2.8
Matched Subject Pair 05	1.45	ND	32.8	ND	31.35		Subject 09								10.7				Subject 05	6.7
Matched Subject Pair 06	11.8	ND	15	ND	3.2		Subject 12	7.4											Subject 06	13.45
Matched Subject Pair 07	11.8	ND	25	ND	13.2		Subject 19								11		4.95		Subject 07	9.1
Matched Subject Pair 08	31.5	ND	17	ND	-14.5		Subject 21								14.6		7.9		Subject 08	9.5
Matched Subject Pair 09	3.95	ND	13.2	ND	9.25		Subject 22								8.8		8.8		Subject 09	16.95
Matched Subject Pair 10	2.8	NS	21.6	ND	18.8		Subject 23								8.1
Matched Subject Pair 11	6.4	NS	21.6	ND	15.2		Subject 24		2.5		2.6	2.4
Matched Subject Pair 12	21.3	NS	17.7	ND	-3.6		Subject 26		1.9	1.8	4				2.1		4.3
Matched Subject Pair 13	53.5	Detected	19.4	ND	-34.1		Subject 27		6.3						6.8
Matched Subject Pair 14	11.35	ND	15.7	ND	4.35		Subject 28	0.2
Matched Subject Pair 15	6.275	Detected	14.7	ND	8.425		Subject 29		7.4	5.6
Matched Subject Pair 16	38.8	ND	20.3	ND	-18.5		Subject 30	1.55	2.7						6.1		7.5
Matched Subject Pair 17	50.4	Detected	15.6	ND	-34.8		Subject 31	4.3							5.7		11.2
Matched Subject Pair 18	12.8	ND	18.8	ND	6		Subject 32								5.3
Matched Subject Pair 19	52.5	Detected	34.5	ND	-18		Subject 33			5.7					6.1		4.5
Matched Subject Pair 20	27.1	ND	30	ND	2.9		Subject 35			4.3
Matched Subject Pair 21	16	Detected	23.4	ND	7.4		Subject 36	3.7
Matched Subject Pair 22	11.3	Detected	20	ND	8.7		Subject 37	5.3	7
Matched Subject Pair 23	34.2	ND	34.5	ND	0.3		Subject 44			2.6	2.5	7.5
Matched Subject Pair 24	8.7	Detected	26	ND	17.3		Subject 45		2.1	3.7
Matched Subject Pair 25	2.7	Detected	11.1	ND	8.4		Subject 47		2.3						4.7		7.6
Matched Subject Pair 26	27.7	Detected	30	ND	2.3		Subject 48			1.7					1.3
							Subject 49			10.8	3				10.1		8.9
ND: Not detected							Subject 50	0.9	2
NS: No sample							Subject 51	2.1					4.2			2.1	4.7
							Subject 52	1.3
Unpaired t-test							Subject 53	0.7
P-value	0.0303	*					Subject 54					6.3
							Subject 59	3.3
							post acute phase							chronic phase
							Unpaired t-test
							P-value	<0.0001	***

## Sheet: Fig3
Sample ID	Date of collection	Hst-5 (µg/ml)			Average Hst-5 (µg/ml)	Candida culture	IL-17F	GMCSF	IFN-G	IL-10	IL-17A	IL-22	IL-1B	IL-23	IL-6	IL-17E	TNF-A	sAA
		Run 1	Run 2	Run 3			ng/ml	ng/ml	pg/ml	pg/ml	pg/ml	ng/ml	pg/ml	ng/ml	pg/ml	ng/ml	pg/ml	ng/ml
Subject 1	2022-03-10	15.8	16.5	14.7	15.6667	ND	0.02	0.026	9.06	3.74	9.82	0.063	81.49	1.45	3.949	ND	9.791	1005.39
Subject 1	2023-03-07	5.6	5.4	5.8	5.6	ND	0.019	0.013	7.58	2.55	4.52	0.058	141.2	1.16	3.893	ND	9.015	412.206
Subject 1	2023-03-09	8.8	8.7	8.5	8.66667	ND	0.031	0.031	12.64	8.71	15.67	0.122	53.97	2.98	8.76	ND	15.56	1309.12
Subject 1	2023-03-13	10	10.5	10.4	10.3	ND	0.005	0.003	3.96	2.2	ND	ND	47.39	0.6	2.082	ND	8.074	571.02
Subject 1	2023-03-20	24.5	25.5	25.8	25.2667	ND	0.085	0.136	37.18	24.54	45.52	0.365	28.36	7.41	23.238	ND	31.966	1196.03
Subject 1	2023-04-11	19	17.4	15.6	17.3333	ND	0.042	0.063	20.37	15.93	22.11	0.191	29.64	4.46	12.511	ND	20.979	1311.66
Subject 1	2023-04-17	20.4	20.1	18.2	19.5667	ND	0.01	0.003	5.71	3.6	1.34	0.009	17.93	1.07	3.07	ND	6.794	527.491
Subject 1	2023-04-24	15.2	14	17.3	15.5	ND	0.016	0.461	7.75	3.18	12.16	0.045	45.99	1.21	3.072	ND	9.646	827.889
													Y
Subject 2	2022-03-10	33	32.7	32.8	32.8333	ND	0.001	0.008	2.13	1.22	1.77	ND	10.03	0.13	9.453	ND	1.321	1865.79
Subject 2	2023-02-13	15.6	15.2	16.15	15.65	Detected	0.001	0.017	2.69	1.08	ND	ND	10.93	0.17	3.455	ND	1.871	NS
Subject 2	2023-02-27	13.6	13.9	13.7	13.7333	Detected	0.001	0.032	2.31	1.26	0.88	ND	7.69	0.2	3.707	ND	2.419	NS
Subject 2	2023-03-09	15.1	15.7	15.7	15.5	Detected	0.008	0.002	4.84	2.48	ND	0.004	16.68	0.84	6.134	ND	5.982	1687.04
Subject 2	2023-03-13	20.3	21.9	22.6	21.6	Detected	0.022	0.012	11.17	6.78	2.84	0.055	5.14	1.82	6.759	ND	10.26	NS
Subject 2	2023-03-23	40.3	39.9	39.5	39.9	Detected	0.089	0.147	37.22	27.72	38.71	0.561	25.07	9.26	27.488	ND	51.855	2081.49
Subject 2	2023-03-30	41	46.3	43.5	43.6	Detected	0.006	ND	4.84	2.48	ND	ND	3.35	0.69	10.887	ND	4.489	1892.52
Subject 2	2023-04-11	36	39.1	31.8	35.6333	ND	0.01	0.021	5.19	2.62	2.99	0.012	5.51	0.84	4.573	ND	5.819	1410.31
Subject 2	2023-04-18	32.4	30.1	26	29.5	ND	0.004	0.035	2.5	1.36	1.7	ND	6.56	0.32	3.707	ND	3.125	2049.01
Subject 2	2023-04-24	35.1	31.9	38.7	35.2333	ND	0.011	0.1	6.91	3.32	22.25	0.028	25.32	0.84	3.707	ND	7.597	1743.68
Control							0.042	0.032	18.7	13.79	14.67	0.18	33.02	4.23	12.306	ND	19.288	NS
ND: Not detected
NS: No sample

## Sheet: Fig4
Colony Forming Units	CFUs (1x10^3)					Histatin-5	His-5 (µg/ml)
Replicate	Run 1	Run 2	Run 3	Run 4		Replicate	Run 1	Run 2	Run 3
Pooled Covid+ Saliva	30	24	28	19		Pooled Covid+ Saliva	0.53	0.53	0.45
Pooled Covid+ Saliva	19	34	23	24		Pooled Covid- Saliva	11.8	11.5	11.3
Pooled Covid+ Saliva	20	24	20	18
Pooled Covid+ Saliva	27	32	25	23
Pooled Covid+ Saliva	26	25	26
Pooled Covid+ Saliva	21	21	27
Pooled Covid+ Saliva	30	26	36
Pooled Covid- Saliva	12	6	10	12
Pooled Covid- Saliva	10	14	10	8
Pooled Covid- Saliva	7	11	9	12
Pooled Covid- Saliva	7	13	16	8
Pooled Covid- Saliva	19	21	21
Pooled Covid- Saliva	13	11	17
Pooled Covid- Saliva	9	20	17
Unpaired t-test						Unpaired t-test
P-value	0.0039	**				P-value	<.0001	***

## Sheet: Supp2
Sample ID	Date of collection	Hst-5 (µg/ml)			Average Hst-5 (µg/ml)	Candida culture	IL-17F	GMCSF	IFN-G	IL-10	IL-17A	IL-22	IL-1B	IL-23	IL-6	IL-17E	TNF-A
		Run 1	Run 2	Run 3			ng/ml	ng/ml	pg/ml	pg/ml	pg/ml	ng/ml	pg/ml	ng/ml	pg/ml	ng/ml	pg/ml
Subject 3	2022-05-24	2.4	2.3	2.4	2.36667	ND	0.002	0.011	2.31	0.94	5.26	ND	122.56	0.41	0.57	ND	6.309
Subject 3	2022-06-01	2.7	2.6	2.7	2.66667	ND	NS	NS	NS	NS	NS	NS	NS	NS	NS	NS	NS
Subject 3	2022-06-13	10.2	10.1	9.3	9.86667	ND	NS	NS	NS	NS	NS	NS	NS	NS	NS	NS	NS
Subject 3	2022-06-29	12.3	10.9	9.4	10.8667	ND	0.001	0.005	2.24	0.8	2.17	ND	150.51	0.13	0.57	ND	6.633
													Y
Subject 4	2022-05-26	4.1	4.3	3.9	4.1	ND	0.012	0.016	4.67	1.28	6.34	0.05	218.31	0.6	2.017	ND	7.911
Subject 4	2022-06-01	4.3	4	3.8	4.03333	ND	NS	NS	NS	NS	NS	NS	NS	NS	NS	NS	NS
Subject 4	2022-06-13	11.2	9.9	9.7	10.2667	ND	NS	NS	NS	NS	NS	NS	NS	NS	NS	NS	NS
Subject 4	2022-06-29	14.3	13.5	12	13.2667	ND	0.017	0.052	4.06	3.53	19.49	0.135	2991.2	1.54	13.801	ND	38.979
													Y
Subject 5	2022-06-03	5.5	6.8	4.6	5.63333	ND	ND	ND	1.35	0.66	ND	ND	61.71	ND	0.047	ND	9.49
Subject 5	2022-06-13	4.5	4	2.9	3.8	ND	NS	NS	NS	NS	NS	NS	NS	NS	NS	NS	NS
Subject 5	2022-07-09	14.5	13.2	12.8	13.5	ND	ND	0.003	2.72	0.8	ND	ND	44.32	0.08	0.57	ND	9.644
Control							0.042	0.032	18.7	13.79	14.67	0.18	33.02	4.23	12.306	ND	19.288
ND: Not detected
NS: No sample
